# Supplementary material for: Most brain disease-associated and eQTL haplotypes are not located within transcription factor DNase-seq footprints in brain
Source: Hum Mol Genet. 2016 Oct 26;26(1):79–89. doi: 10.1093/hmg/ddw369 (PMC5351933; doi:10.1093/hmg/ddw369)
Supplement: Supplementary Data [file ddw369_Supp.zip]

Archive with 11 entries (11 files):
- 160919_tables.xlsx
- figS1.tif
- figS2.tif
- figS3.tif
- figS4.tif
- figS5.tif
- figS6.tif
- figS7.tif
- figS8.tif
- figS9.tif
- figS10.tif
