# Supplementary material for: Most brain disease-associated and eQTL haplotypes are not located within transcription factor DNase-seq footprints in brain
Source: Hum Mol Genet. 2016 Oct 26;26(1):79–89. doi: 10.1093/hmg/ddw369 (PMC5351933; doi:10.1093/hmg/ddw369)
Supplement: Supplementary Data [file ddw369_Supp.zip › 160919_tables.xlsx]

## Sheet: tableS1
threshold for FDR	Cerebellum			Frontal cerebrum			Frontal cortex			Fetal brain			K562 (from Piper et al.)
(-log10 p-value)	footprints (n)	proportion of DHS	coverage of DHS	footprints (n)	proportion of DHS	coverage of DHS	footprints (n)	proportion of DHS	coverage of DHS	footprints (n)	proportion of DHS	coverage of DHS	footprints (n)	proportion of DHS	coverage of DHS
2	202937	0.988864	0.027076	220111	0.961289	0.02719	195399	0.944005	0.025021	111443	0.994367	0.033937	N/A	N/A	N/A
3	202806	0.988841	0.02706	219981	0.961112	0.027176	195437	0.944374	0.025022	111370	0.994184	0.03392	N/A	N/A	N/A
4	202855	0.989187	0.027067	219981	0.961024	0.027175	195337	0.943521	0.025011	109838	0.981408	0.033441	N/A	N/A	N/A
5	202785	0.988265	0.027059	220049	0.960715	0.027185	195424	0.943659	0.025023	104966	0.944728	0.031952	N/A	N/A	N/A
7	185006	0.927005	0.024662	206513	0.898124	0.025454	187894	0.898572	0.024024	86771	0.808861	0.026436	N/A	N/A	N/A
10	122784	0.662878	0.016487	102113	0.539153	0.012445	108491	0.585526	0.013687	56871	0.561603	0.017373	N/A	N/A	N/A
15	63605	0.370691	0.008649	47835	0.297175	0.00588	52126	0.363737	0.006571	30483	0.315718	0.009338	N/A	N/A	N/A
20	40835	0.247274	0.005565	30811	0.20384	0.003799	36735	0.281958	0.004668	17667	0.188071	0.005418	83383	0.217586	0.068316
25	29648	0.182026	0.004042	21040	0.146568	0.002602	27843	0.229907	0.003553	11244	0.120824	0.003448	N/A	N/A	N/A
30	21940	0.137182	0.002989	14535	0.107394	0.001805	21814	0.191854	0.002796	7417	0.0810761	0.002276	N/A	N/A	N/A

## Sheet: tableS2
Track 1	Track 2	Enrichment (fold)	Lower 95% confidence interval	Upper 95% confidence interval	P-value
Brain footprints	FANTOM5-associated enhancers	4.5	4.18	4.87	<0.0001
Brain DHS (IDR < 0.05)	FANTOM5-associated enhancers	2.43	2.37	2.49	<0.0001
Brain DHS (IDR < 0.01)	FANTOM5-associated enhancers	2.5	2.43	2.58	<0.0001

## Sheet: tableS3
JASPAR ID	Motif	Evidence for involvement in brain development
MA0468.1	DUX4	none
MA0024.2	E2F1	http://www.ncbi.nlm.nih.gov/pubmed/25822340
MA0469.1	E2F3	http://www.ncbi.nlm.nih.gov/pubmed/22993445
MA0470.1	E2F4	http://www.ncbi.nlm.nih.gov/pubmed/24828495
MA0471.1	E2F6	none
MA0154.2	EBF1	http://www.ncbi.nlm.nih.gov/pubmed/10556054
MA0162.2	EGR1	http://www.ncbi.nlm.nih.gov/pubmed/23569253
MA0472.1	EGR2	http://www.ncbi.nlm.nih.gov/pubmed/23261662
MA0473.1	ELF1	none
MA0474.1	Erg	http://www.ncbi.nlm.nih.gov/pubmed/25881913
MA0112.2	ESR1	http://www.ncbi.nlm.nih.gov/pubmed/26511244
MA0258.2	ESR2	http://www.ncbi.nlm.nih.gov/pubmed/23818057
MA0098.2	Ets1	http://www.ncbi.nlm.nih.gov/pubmed/11583993
MA0149.1	EWSR1_FLI1	http://www.ncbi.nlm.nih.gov/pubmed/22454397
MA0475.1	FLI1	http://www.ncbi.nlm.nih.gov/pubmed/15930281
MA0479.1	FOXH1	http://www.ncbi.nlm.nih.gov/pubmed/18331719
MA0037.2	GATA3	http://www.ncbi.nlm.nih.gov/pubmed/26718003
MA0259.1	HIF1A_ARNT	http://www.ncbi.nlm.nih.gov/pubmed/26746864
MA0114.2	HNF4A	http://www.ncbi.nlm.nih.gov/pubmed/25774879
MA0484.1	HNF4G	none
MA0155.1	INSM1	http://www.ncbi.nlm.nih.gov/pubmed/19542360
MA0493.1	Klf1	none
MA0039.2	Klf4	www.ncbi.nlm.nih.gov/pubmed/26226504
MA0131.1	MIZF	none
MA0059.1	MYC_MAX	http://www.ncbi.nlm.nih.gov/pubmed/25458894
MA0499.1	Myod1	none
MA0500.1	Myog	none
MA0057.1	MZF1_5_13	none
MA0105.2	NFKB1	http://www.ncbi.nlm.nih.gov/pubmed/25553648
MA0048.1	NHLH1	http://www.ncbi.nlm.nih.gov/pubmed/18231642
MA0122.1	Nkx3_2	none
MA0504.1	NR2C2	http://www.ncbi.nlm.nih.gov/pubmed/18418664
MA0017.1	NR2F1	http://www.ncbi.nlm.nih.gov/pubmed/24462372
MA0505.1	Nr5a2	http://www.ncbi.nlm.nih.gov/pubmed/24459144
MA0506.1	NRF1	http://www.ncbi.nlm.nih.gov/pubmed/21554501
MA0068.1	Pax4	http://www.ncbi.nlm.nih.gov/pubmed/18818287
MA0014.2	PAX5	http://www.ncbi.nlm.nih.gov/pubmed/23349049
MA0163.1	PLAG1	http://www.ncbi.nlm.nih.gov/pubmed/16193498
MA0066.1	PPARG	http://www.ncbi.nlm.nih.gov/pubmed/26481528
MA0065.2	PPARG_RXRA	http://www.ncbi.nlm.nih.gov/pubmed/26481528
MA0138.2	REST	http://www.ncbi.nlm.nih.gov/pubmed/26745185
MA0510.1	RFX5	none
MA0073.1	RREB1	none
MA0002.2	RUNX1	http://www.ncbi.nlm.nih.gov/pmc/articles/PMC3605457/
MA0511.1	RUNX2	http://www.ncbi.nlm.nih.gov/pubmed/19121369, http://www.ncbi.nlm.nih.gov/pubmed/23372705
MA0074.1	RXRA_VDR	http://www.ncbi.nlm.nih.gov/pubmed/25730676, http://www.ncbi.nlm.nih.gov/pubmed/24849345
MA0514.1	Sox3	http://www.ncbi.nlm.nih.gov/pubmed/24257626
MA0079.3	SP1	http://www.ncbi.nlm.nih.gov/pubmed/23139414
MA0516.1	SP2	http://www.ncbi.nlm.nih.gov/pubmed/23293287
MA0080.3	Spi1	http://www.ncbi.nlm.nih.gov/pubmed/12478471
MA0083.2	SRF	http://www.ncbi.nlm.nih.gov/pubmed/26638868
MA0084.1	SRY	http://www.ncbi.nlm.nih.gov/pubmed/25825708, http://www.ncbi.nlm.nih.gov/pubmed/25172349
MA0517.1	STAT2_STAT1	http://www.ncbi.nlm.nih.gov/pubmed/22219046
MA0521.1	Tcf12	http://www.ncbi.nlm.nih.gov/pubmed/15018808
MA0522.1	Tcf3	http://www.ncbi.nlm.nih.gov/pubmed/22445517
MA0145.2	Tcfcp2l1	none
MA0524.1	TFAP2C	http://www.ncbi.nlm.nih.gov/pubmed/25781991
MA0525.1	TP63	http://www.ncbi.nlm.nih.gov/pubmed/24809925
MA0527.1	ZBTB33	http://www.ncbi.nlm.nih.gov/pubmed/26454239
MA0116.1	Zfp423	http://www.ncbi.nlm.nih.gov/pubmed/17151198
MA0146.2	Zfx	none
MA0088.1	znf143	http://www.ncbi.nlm.nih.gov/pubmed/25187168
MA0528.1	ZNF263	none

## Sheet: tableS4
SNP_chrom	SNP_start	SNP_stop	eQTL_ID	eQTL_SNP	LD_SNP	LD_(r^2)	tissue	gene	footprint_chrom	footprint_start	footprint_stop	motif_chrom	motif_start	motif_stop
chr8	2075377	2075378	rs4876220	rs4876220	rs4876220	1	aveALL	MYOM2	chr8	2075376	2075401	chr8	2075349	2075382
chr2	152021777	152021778	rs10193255	rs10193255	rs10193255	1	aveALL	NMI	chr2	152021763	152021788	chr2	152021755	152021779
chr8	681205	681206	rs11781283	rs11781283	rs11781283	1	aveALL	ERICH1,FLJ00290	chr8	681201	681233	chr8	681200	681211
chr14	65453492	65453493	rs3215788	rs3215788	rs3215788	1	aveALL	CHURC1,FNTB,LOC100289314	chr14	65453479	65453507	chr14	65453485	65453506
chr16	89234109	89234110	rs112134855	rs112134855	rs112134855	1	aveALL	ACSF3	chr16	89234102	89234127	chr16	89234104	89234118
chr8	145703412	145703413	rs2620666	rs2620666	rs2620666	1	aveALL	CYHR1	chr8	145703394	145703417	chr8	145703391	145703473
chr14	24768946	24768947	rs67238064	rs67238064	rs67238064	1	aveALL	DHRS1	chr14	24768941	24768987	chr14	24768909	24768954
chr6	2971223	2971224	rs11335500	rs11335500	rs11335500	1	aveALL	DKFZP686I15217,NQO2	chr6	2971204	2971227	chr6	2971222	2971260
chr6	2765696	2765697	rs67462420	rs67462420	rs67462420	1	aveALL	WRNIP1	chr6	2765673	2765698	chr6	2765654	2765702
chr19	58570911	58570912	rs1544888	rs1544888	rs1544888	1	aveALL	ZNF135	chr19	58570898	58570915	chr19	58570904	58570916
chr15	41099898	41099899	rs142730574	rs142730574	rs142730574	1	aveALL	ZFYVE19	chr15	41099886	41099909	chr15	41099884	41099900
chr7	139026607	139026608	rs6965143	rs6965143	rs6965143	1	aveALL	LUC7L2	chr7	139026599	139026624	chr7	139026602	139026628
chr21	40760745	40760746	rs77914763	rs77914763	rs77914763	1	aveALL	WRB	chr21	40760727	40760768	chr21	40760742	40760783
chr9	139944495	139944496	rs10870169	rs10870169	rs10870169	1	aveALL	LCNL1	chr9	139944485	139944508	chr9	139944485	139944507
chr1	87379985	87379986	rs754001	rs754001	rs754001	1	aveALL	SEP15	chr1	87379972	87379998	chr1	87379975	87379998
chr10	48354666	48354667	rs4922490	rs4922490	rs4922490	1	aveALL	ZNF488	chr10	48354658	48354683	chr10	48354664	48354678
chr3	14166279	14166280	rs57196972	rs57196972	rs57196972	1	aveALL	XPC	chr3	14166270	14166283	chr3	14166275	14166314
chr17	72957961	72957962	rs10719287	rs10719287	rs10719287	1	aveALL	C17orf28	chr17	72957943	72957970	chr17	72957917	72957975
chr17	1945224	1945225	rs869020	rs869020	rs869020	1	aveALL	SRR	chr17	1945204	1945225	chr17	1945223	1945234
chr11	18034591	18034592	rs3741202	rs3741202	rs3741202	1	aveALL	MRGPRX4	chr11	18034575	18034598	chr11	18034573	18034639
chr22	50700082	50700083	rs113475910	rs113475910	rs113475910	1	aveALL	MAPK12,HDAC10	chr22	50700078	50700104	chr22	50700076	50700122
chr19	50879551	50879552	rs56151148	rs56151148	rs56151148	1	aveALL	POLD1	chr19	50879535	50879560	chr19	50879516	50879570
chr17	7387349	7387350	rs67486302	rs67486302	rs67486302	1	aveALL	TNFSF13,TNFSF12,TNFSF12-TNFSF13	chr17	7387348	7387373	chr17	7387341	7387354
chr14	20923148	20923149	rs1760944	rs1760944	rs1760944	1	aveALL	OSGEP	chr14	20923143	20923168	chr14	20923132	20923149
chr10	102747362	102747363	rs3740484	rs3740484	rs3740484	1	aveALL	MRPL43	chr10	102747354	102747379	chr10	102747356	102747368
chr14	24768950	24768951	rs148402470	rs148402470	rs148402470	1	aveALL	RABGGTA	chr14	24768941	24768987	chr14	24768909	24768954
chr12	110035772	110035773	rs4766480	rs4766480	rs4766480	1	aveALL	MMAB	chr12	110035763	110035786	chr12	110035745	110035779
chr19	44506983	44506984	rs390369	rs390369	rs390369	1	aveALL	ZNF155	chr19	44506978	44507001	chr19	44506980	44507001
chr15	40331546	40331547	rs17551891	rs17551891	rs17551891	1	aveALL	LOC100131089	chr15	40331530	40331549	chr15	40331524	40331555
chr7	33168886	33168887	rs10259915	rs10259915	rs10259915	1	aveALL	BBS9	chr7	33168882	33168913	chr7	33168836	33168940
chr5	157158413	157158414	rs2270819	rs2270819	rs2270819	1	aveALL	THG1L	chr5	157158399	157158423	chr5	157158400	157158440
chr17	2207235	2207236	rs408067	rs408067	rs408067	1	aveALL	SMG6,C17orf6	chr17	2207235	2207254	chr17	2207190	2207250
chr19	19516432	19516433	rs2916068	rs2916068	rs2916068	1	aveALL	GATAD2A	chr19	19516424	19516445	chr19	19516411	19516479
chr5	79950723	79950724	rs2001675	rs2001675	rs2001675	1	aveALL	DHFR	chr5	79950711	79950736	chr5	79950722	79950784
chr7	99746443	99746444	rs58185311	rs58185311	rs58185311	1	aveALL	STAG3	chr7	99746438	99746468	chr7	99746438	99746459
chr4	1242213	1242214	rs79686408	rs79686408	rs79686408	1	aveALL	C4orf42	chr4	1242211	1242232	chr4	1242204	1242239
chr15	41099898	41099899	rs142730574	rs142730574	rs142730574	1	CRBL	ZFYVE19	chr15	41099886	41099909	chr15	41099884	41099900
chr1	87379985	87379986	rs754001	rs754001	rs754001	1	CRBL	SEP15	chr1	87379972	87379998	chr1	87379975	87379998
chr17	72957961	72957962	rs10719287	rs10719287	rs10719287	1	CRBL	C17orf28	chr17	72957943	72957970	chr17	72957917	72957975
chr14	24768950	24768951	rs148402470	rs148402470	rs148402470	1	CRBL	RABGGTA	chr14	24768941	24768987	chr14	24768909	24768954
chr19	44506983	44506984	rs390369	rs390369	rs390369	1	CRBL	ZNF155	chr19	44506978	44507001	chr19	44506980	44507001
chr5	157158413	157158414	rs2270819	rs2270819	rs2270819	1	CRBL	THG1L	chr5	157158399	157158423	chr5	157158400	157158440
chr3	77580268	77580269	rs1447850	rs1447850	rs1447850	1	CRBL	ROBO2	chr3	77580254	77580279	chr3	77580257	77580320
chr4	1242213	1242214	rs79686408	rs79686408	rs79686408	1	CRBL	C4orf42	chr4	1242211	1242232	chr4	1242204	1242239
chr1	87379985	87379986	rs754001	rs754001	rs754001	1	FCTX	SEP15	chr1	87379972	87379998	chr1	87379975	87379998
chr1	247171389	247171390	rs61373194	rs61373194	rs61373194	1	FCTX	LOC729810	chr1	247171388	247171413	chr1	247171381	247171397
chr10	102747362	102747363	rs3740484	rs3740484	rs3740484	1	FCTX	MRPL43	chr10	102747354	102747379	chr10	102747356	102747368
chr9	130955237	130955238	rs7853212	rs7853212	rs7853212	1	FCTX	CIZ1	chr9	130955221	130955246	chr9	130955221	130955238
chr8	2075377	2075378	rs4876220	rs4876220	rs4876220	1	HIPP	MYOM2	chr8	2075376	2075401	chr8	2075349	2075382
chr1	87379985	87379986	rs754001	rs754001	rs754001	1	HIPP	SEP15	chr1	87379972	87379998	chr1	87379975	87379998
chr9	99212377	99212378	rs1885426	rs1885426	rs1885426	1	HIPP	TDRD7	chr9	99212362	99212387	chr9	99212349	99212385
chr8	2075377	2075378	rs4876220	rs4876220	rs4876220	1	MEDU	MYOM2	chr8	2075376	2075401	chr8	2075349	2075382
chr15	41099898	41099899	rs142730574	rs142730574	rs142730574	1	MEDU	ZFYVE19	chr15	41099886	41099909	chr15	41099884	41099900
chr1	87379985	87379986	rs754001	rs754001	rs754001	1	MEDU	SEP15	chr1	87379972	87379998	chr1	87379975	87379998
chr7	33168886	33168887	rs10259915	rs10259915	rs10259915	1	MEDU	BBS9	chr7	33168882	33168913	chr7	33168836	33168940
chr1	87379985	87379986	rs754001	rs754001	rs754001	1	OCTX	SEP15	chr1	87379972	87379998	chr1	87379975	87379998
chr14	20923148	20923149	rs1760944	rs1760944	rs1760944	1	OCTX	OSGEP	chr14	20923143	20923168	chr14	20923132	20923149
chr1	87379985	87379986	rs754001	rs754001	rs754001	1	PUTM	SEP15	chr1	87379972	87379998	chr1	87379975	87379998
chr8	2075377	2075378	rs4876220	rs4876220	rs4876220	1	SNIG	MYOM2	chr8	2075376	2075401	chr8	2075349	2075382
chr19	46390207	46390208	rs60827670	rs60827670	rs60827670	1	SNIG	DACT3	chr19	46390195	46390221	chr19	46390205	46390237
chr17	7387349	7387350	rs67486302	rs67486302	rs67486302	1	SNIG	DNAH2	chr17	7387348	7387373	chr17	7387341	7387354
chr14	24768950	24768951	rs148402470	rs148402470	rs148402470	1	SNIG	RABGGTA	chr14	24768941	24768987	chr14	24768909	24768954
chr7	33168886	33168887	rs10259915	rs10259915	rs10259915	1	SNIG	BBS9	chr7	33168882	33168913	chr7	33168836	33168940
chr8	2075377	2075378	rs4876220	rs4876220	rs4876220	1	TCTX	MYOM2	chr8	2075376	2075401	chr8	2075349	2075382
chr1	87379985	87379986	rs754001	rs754001	rs754001	1	TCTX	SEP15	chr1	87379972	87379998	chr1	87379975	87379998
chr14	24768950	24768951	rs148402470	rs148402470	rs148402470	1	TCTX	RABGGTA	chr14	24768941	24768987	chr14	24768909	24768954
chr5	157158413	157158414	rs2270819	rs2270819	rs2270819	1	TCTX	THG1L	chr5	157158399	157158423	chr5	157158400	157158440
chr1	87379985	87379986	rs754001	rs754001	rs754001	1	THAL	SEP15	chr1	87379972	87379998	chr1	87379975	87379998
chr8	2075377	2075378	rs4876220	rs4876220	rs4876220	1	WHMT	MYOM2	chr8	2075376	2075401	chr8	2075349	2075382
chr1	87379985	87379986	rs754001	rs754001	rs754001	1	WHMT	SEP15	chr1	87379972	87379998	chr1	87379975	87379998
chr20	60757951	60757952	rs17555070	rs17555070	rs17555070	1	WHMT	CABLES2,LOC100131099	chr20	60757941	60757954	chr20	60757939	60757994
chr19	864059	864060	rs113208478	rs113208478	rs113208478	1	WHMT	DAZAP1	chr19	864055	864072	chr19	864012	864070
chr14	24768946	24768947	rs67238064	rs67238064	rs67238064	1	WHMT	C14orf167	chr14	24768941	24768987	chr14	24768909	24768954
chr10	102747362	102747363	rs3740484	rs3740484	rs3740484	1	WHMT	MRPL43	chr10	102747354	102747379	chr10	102747356	102747368
chr12	110035772	110035773	rs4766480	rs4766480	rs4766480	1	CRBL	KCTD10	chr12	110035763	110035786	chr12	110035745	110035779
chr12	133757953	133757954	rs11147281	rs11147281	rs11147281	1	CRBL	ZNF84	chr12	133757953	133757978	chr12	133757924	133757988
chr17	44364208	44364209	rs2732614	rs2732614	rs2732614	1	CRBL	MAPT	chr17	44364198	44364245	chr17	44364203	44364222
chr19	9546350	9546351	rs6512130	rs6512130	rs6512130	1	CRBL	ZNF266	chr19	9546339	9546364	chr19	9546347	9546375
chr2	201828364	201828365	rs3087357	rs3087357	rs3087357	1	CRBL	PPIL3	chr2	201828360	201828395	chr2	201828348	201828384
chr5	170848123	170848124	rs6887323	rs6887323	rs6887323	1	CRBL	NPM1	chr5	170848110	170848135	chr5	170848113	170848136
chr12	110035772	110035773	rs4766480	rs4766480	rs4766480	1	FCTX	KCTD10	chr12	110035763	110035786	chr12	110035745	110035779
chr12	120884327	120884328	rs2235217	rs2235217	rs2235217	1	FCTX	COQ5	chr12	120884319	120884340	chr12	120884263	120884338
chr12	124086997	124086998	rs786428	rs786428	rs786428	1	FCTX	DDX55	chr12	124086977	124087002	chr12	124086997	124087029
chr17	4807097	4807098	rs3966782	rs3966782	rs3966782	1	FCTX	MINK1	chr17	4807083	4807100	chr17	4807085	4807119
chr17	44364208	44364209	rs2732614	rs2732614	rs2732614	1	FCTX	MAPT	chr17	44364198	44364245	chr17	44364203	44364222
chr17	44364208	44364209	rs2732614	rs2732614	rs2732614	1	FCTX	LRRC37A	chr17	44364198	44364245	chr17	44364203	44364222
chr2	201828364	201828365	rs3087357	rs3087357	rs3087357	1	FCTX	PPIL3	chr2	201828360	201828395	chr2	201828348	201828384
chr9	85834742	85834743	rs12237222	rs12237222	rs12237222	1	FCTX	FRMD3	chr9	85834733	85834758	chr9	85834720	85834752
chr9	139651953	139651954	rs2811736	rs2811736	rs2811736	1	FCTX	UNQ2541	chr9	139651953	139651972	chr9	139651944	139651995
chr12	110035772	110035773	rs4766480	rs4766480	rs4766480	1	PONS	KCTD10	chr12	110035763	110035786	chr12	110035745	110035779
chr12	124086997	124086998	rs786428	rs786428	rs786428	1	PONS	DDX55	chr12	124086977	124087002	chr12	124086997	124087029
chr19	36193379	36193380	rs12461285	rs12461285	rs12461285	1	PONS	U2AF1L4	chr19	36193353	36193381	chr19	36193348	36193384
chr2	201828364	201828365	rs3087357	rs3087357	rs3087357	1	PONS	PPIL3	chr2	201828360	201828395	chr2	201828348	201828384
chr12	110035772	110035773	rs4766480	rs4766480	rs4766480	1	TCTX	KCTD10	chr12	110035763	110035786	chr12	110035745	110035779
chr12	120884327	120884328	rs2235217	rs2235217	rs2235217	1	TCTX	COQ5	chr12	120884319	120884340	chr12	120884263	120884338
chr2	201828364	201828365	rs3087357	rs3087357	rs3087357	1	TCTX	PPIL3	chr2	201828360	201828395	chr2	201828348	201828384
chr9	139651953	139651954	rs2811736	rs2811736	rs2811736	1	TCTX	UNQ2541	chr9	139651953	139651972	chr9	139651944	139651995
chr1	233086393	233086394	rs17355525	rs17355525	rs79910465	0.978618	aveALL		chr1	233086365	233086417	chr1	233086369	233086400
chr1	210001232	210001233	rs1962735	rs1962735	rs661849	0.952461	CRBL	IRF6	chr1	210001211	210001236	chr1	210001213	210001233
chr1	47779950	47779951	rs2821096	rs2821096	rs3125632	0.922465	PFCTX	CMPK	chr1	47779944	47779969	chr1	47779945	47779970
chr1	27114446	27114447	rs34522650	rs34522650	rs71636780	0.862696	CRBL	PIGV	chr1	27114434	27114459	chr1	27114437	27114464
chr1	3816853	3816854	rs4073647	rs4073647	rs61770363	0.840598	aveALL	C1orf174	chr1	3816850	3816869	chr1	3816833	3816877
chr1	1859557	1859558	rs41306992	rs41306992	rs28670388	0.841799	aveALL	CDK11A	chr1	1859543	1859564	chr1	1859553	1859583
chr1	171750556	171750557	rs6695502	rs6695502	rs2232812	0.887617	PFCTX	KIAA0859	chr1	171750550	171750571	chr1	171750556	171750580
chr1	201139863	201139864	rs700465	rs700465	rs6413917	0.906989	aveALL	NAV1,LOC100289429	chr1	201139857	201139888	chr1	201139829	201139870
chr1	11741303	11741304	rs72638627	rs72638627	rs2272978	0.880409	WHMT	C1orf167,MTHFR	chr1	11741299	11741316	chr1	11741299	11741342
chr1	233086393	233086394	rs72759978	rs72759978	rs79910465	0.936321	aveALL	C1orf57	chr1	233086365	233086417	chr1	233086369	233086400
chr1	43855545	43855546	rs839765	rs839765	rs839752	0.913	SNIG	LEPRE1	chr1	43855543	43855558	chr1	43855505	43855564
chr1	226543981	226543982	rs878367	rs878367	rs6675427	0.955808	aveALL	PARP1	chr1	226543968	226543993	chr1	226543973	226543988
chr1	3816853	3816854	rs61124252	rs61124252	rs61770363	0.840725	aveALL	C1orf174	chr1	3816850	3816869	chr1	3816833	3816877
chr1	27114446	27114447	rs71581097	rs71581097	rs71636780	0.921834	CRBL	PIGV	chr1	27114434	27114459	chr1	27114437	27114464
chr1	43855545	43855546	rs5773806	rs5773806	rs839752	0.898714	aveALL	HYI,KIAA0467	chr1	43855543	43855558	chr1	43855505	43855564
chr1	52344413	52344414	rs10888734	rs10888734	rs736756	0.912372	FCTX	NRD1	chr1	52344391	52344425	chr1	52344392	52344462
chr1	59762314	59762315	rs72500925	rs72500925	rs58210787	0.879655	aveALL	FGGY	chr1	59762308	59762327	chr1	59762276	59762321
chr1	59762314	59762315	rs72500925	rs72500925	rs58210787	0.879655	TCTX	FGGY	chr1	59762308	59762327	chr1	59762276	59762321
chr1	93646206	93646207	rs10714121	rs10714121	rs2297707	0.835264	aveALL	TMED5	chr1	93646191	93646227	chr1	93646199	93646210
chr1	112298165	112298166	rs200087631	rs200087631	rs197391	0.888508	aveALL	DDX20	chr1	112298165	112298184	chr1	112298140	112298176
chr1	151763245	151763246	rs72065113	rs72065113	rs3811414	0.956946	aveALL	TDRKH	chr1	151763241	151763254	chr1	151763234	151763251
chr1	156326894	156326895	rs34418340	rs34418340	rs2764408	0.932899	aveALL	SMG5	chr1	156326885	156326906	chr1	156326829	156326906
chr1	167905410	167905411	rs11322208	rs11322208	rs1846416	0.934135	aveALL	DCAF6	chr1	167905394	167905413	chr1	167905399	167905458
chr1	201139863	201139864	rs5780056	rs5780056	rs6413917	0.965598	aveALL	NAV1,LOC100289429	chr1	201139857	201139888	chr1	201139829	201139870
chr1	226543981	226543982	rs3219074	rs3219074	rs6675427	0.947257	aveALL	PARP1	chr1	226543968	226543993	chr1	226543973	226543988
chr2	201828364	201828365	rs10183261	rs10183261	rs3087357	0.946863	TCTX	PPIL3	chr2	201828360	201828395	chr2	201828348	201828384
chr2	201828364	201828365	rs10183261	rs10183261	rs3087357	0.946863	PONS	PPIL3	chr2	201828360	201828395	chr2	201828348	201828384
chr2	201828364	201828365	rs10183261	rs10183261	rs3087357	0.946863	CRBL	PPIL3	chr2	201828360	201828395	chr2	201828348	201828384
chr2	201828364	201828365	rs10183261	rs10183261	rs3087357	0.946863	FCTX	PPIL3	chr2	201828360	201828395	chr2	201828348	201828384
chr2	201828364	201828365	rs10194168	rs10194168	rs3087357	0.821516	FCTX	PPIL3	chr2	201828360	201828395	chr2	201828348	201828384
chr2	201828364	201828365	rs10194168	rs10194168	rs3087357	0.821516	CRBL	PPIL3	chr2	201828360	201828395	chr2	201828348	201828384
chr2	201828364	201828365	rs10194168	rs10194168	rs3087357	0.821516	PONS	PPIL3	chr2	201828360	201828395	chr2	201828348	201828384
chr2	201828364	201828365	rs10194168	rs10194168	rs3087357	0.821516	TCTX	PPIL3	chr2	201828360	201828395	chr2	201828348	201828384
chr2	201828364	201828365	rs10194347	rs10194347	rs3087357	0.807344	PONS	PPIL3	chr2	201828360	201828395	chr2	201828348	201828384
chr2	201828364	201828365	rs10194347	rs10194347	rs3087357	0.807344	TCTX	PPIL3	chr2	201828360	201828395	chr2	201828348	201828384
chr2	201828364	201828365	rs10194347	rs10194347	rs3087357	0.807344	FCTX	PPIL3	chr2	201828360	201828395	chr2	201828348	201828384
chr2	201828364	201828365	rs10194347	rs10194347	rs3087357	0.807344	CRBL	PPIL3	chr2	201828360	201828395	chr2	201828348	201828384
chr2	201828364	201828365	rs10197103	rs10197103	rs3087357	0.865209	FCTX	PPIL3	chr2	201828360	201828395	chr2	201828348	201828384
chr2	201828364	201828365	rs10197103	rs10197103	rs3087357	0.865209	CRBL	PPIL3	chr2	201828360	201828395	chr2	201828348	201828384
chr2	201828364	201828365	rs10197103	rs10197103	rs3087357	0.865209	TCTX	PPIL3	chr2	201828360	201828395	chr2	201828348	201828384
chr2	201828364	201828365	rs10197103	rs10197103	rs3087357	0.865209	PONS	PPIL3	chr2	201828360	201828395	chr2	201828348	201828384
chr2	201828364	201828365	rs10204787	rs10204787	rs3087357	0.880025	CRBL	PPIL3	chr2	201828360	201828395	chr2	201828348	201828384
chr2	201828364	201828365	rs10204787	rs10204787	rs3087357	0.880025	PONS	PPIL3	chr2	201828360	201828395	chr2	201828348	201828384
chr2	201828364	201828365	rs10204787	rs10204787	rs3087357	0.880025	FCTX	PPIL3	chr2	201828360	201828395	chr2	201828348	201828384
chr2	201828364	201828365	rs10204787	rs10204787	rs3087357	0.880025	TCTX	PPIL3	chr2	201828360	201828395	chr2	201828348	201828384
chr2	201828364	201828365	rs10205561	rs10205561	rs3087357	0.992366	CRBL	PPIL3	chr2	201828360	201828395	chr2	201828348	201828384
chr2	201828364	201828365	rs10205561	rs10205561	rs3087357	0.992366	FCTX	PPIL3	chr2	201828360	201828395	chr2	201828348	201828384
chr2	201828364	201828365	rs10205561	rs10205561	rs3087357	0.992366	TCTX	PPIL3	chr2	201828360	201828395	chr2	201828348	201828384
chr2	201828364	201828365	rs10205561	rs10205561	rs3087357	0.992366	PONS	PPIL3	chr2	201828360	201828395	chr2	201828348	201828384
chr2	201828364	201828365	rs10207746	rs10207746	rs3087357	0.835955	TCTX	PPIL3	chr2	201828360	201828395	chr2	201828348	201828384
chr2	201828364	201828365	rs10207746	rs10207746	rs3087357	0.835955	FCTX	PPIL3	chr2	201828360	201828395	chr2	201828348	201828384
chr2	201828364	201828365	rs10207746	rs10207746	rs3087357	0.835955	CRBL	PPIL3	chr2	201828360	201828395	chr2	201828348	201828384
chr2	201828364	201828365	rs10207746	rs10207746	rs3087357	0.835955	PONS	PPIL3	chr2	201828360	201828395	chr2	201828348	201828384
chr2	201828364	201828365	rs11892372	rs11892372	rs3087357	0.815836	CRBL	PPIL3	chr2	201828360	201828395	chr2	201828348	201828384
chr2	201828364	201828365	rs11892372	rs11892372	rs3087357	0.815836	PONS	PPIL3	chr2	201828360	201828395	chr2	201828348	201828384
chr2	201828364	201828365	rs11892372	rs11892372	rs3087357	0.815836	FCTX	PPIL3	chr2	201828360	201828395	chr2	201828348	201828384
chr2	201828364	201828365	rs11892372	rs11892372	rs3087357	0.815836	TCTX	PPIL3	chr2	201828360	201828395	chr2	201828348	201828384
chr2	241526166	241526167	rs12616820	rs12616820	rs56244291	0.947265	aveALL	CAPN10,GPR35	chr2	241526144	241526169	chr2	241526157	241526168
chr2	201828364	201828365	rs13384245	rs13384245	rs3087357	0.880025	TCTX	PPIL3	chr2	201828360	201828395	chr2	201828348	201828384
chr2	201828364	201828365	rs13384245	rs13384245	rs3087357	0.880025	PONS	PPIL3	chr2	201828360	201828395	chr2	201828348	201828384
chr2	201828364	201828365	rs13384245	rs13384245	rs3087357	0.880025	CRBL	PPIL3	chr2	201828360	201828395	chr2	201828348	201828384
chr2	201828364	201828365	rs13384245	rs13384245	rs3087357	0.880025	FCTX	PPIL3	chr2	201828360	201828395	chr2	201828348	201828384
chr2	201828364	201828365	rs13384791	rs13384791	rs3087357	0.843191	FCTX	PPIL3	chr2	201828360	201828395	chr2	201828348	201828384
chr2	201828364	201828365	rs13384791	rs13384791	rs3087357	0.843191	CRBL	PPIL3	chr2	201828360	201828395	chr2	201828348	201828384
chr2	201828364	201828365	rs13384791	rs13384791	rs3087357	0.843191	TCTX	PPIL3	chr2	201828360	201828395	chr2	201828348	201828384
chr2	201828364	201828365	rs13384791	rs13384791	rs3087357	0.843191	PONS	PPIL3	chr2	201828360	201828395	chr2	201828348	201828384
chr2	201828364	201828365	rs13389349	rs13389349	rs3087357	0.835955	FCTX	PPIL3	chr2	201828360	201828395	chr2	201828348	201828384
chr2	201828364	201828365	rs13389349	rs13389349	rs3087357	0.835955	PONS	PPIL3	chr2	201828360	201828395	chr2	201828348	201828384
chr2	201828364	201828365	rs13389349	rs13389349	rs3087357	0.835955	CRBL	PPIL3	chr2	201828360	201828395	chr2	201828348	201828384
chr2	201828364	201828365	rs13389349	rs13389349	rs3087357	0.835955	TCTX	PPIL3	chr2	201828360	201828395	chr2	201828348	201828384
chr2	201828364	201828365	rs13392371	rs13392371	rs3087357	0.894967	FCTX	PPIL3	chr2	201828360	201828395	chr2	201828348	201828384
chr2	201828364	201828365	rs13392371	rs13392371	rs3087357	0.894967	CRBL	PPIL3	chr2	201828360	201828395	chr2	201828348	201828384
chr2	201828364	201828365	rs13392371	rs13392371	rs3087357	0.894967	PONS	PPIL3	chr2	201828360	201828395	chr2	201828348	201828384
chr2	201828364	201828365	rs13392371	rs13392371	rs3087357	0.894967	TCTX	PPIL3	chr2	201828360	201828395	chr2	201828348	201828384
chr2	201828364	201828365	rs13405753	rs13405753	rs3087357	0.865209	FCTX	PPIL3	chr2	201828360	201828395	chr2	201828348	201828384
chr2	201828364	201828365	rs13405753	rs13405753	rs3087357	0.865209	TCTX	PPIL3	chr2	201828360	201828395	chr2	201828348	201828384
chr2	201828364	201828365	rs13405753	rs13405753	rs3087357	0.865209	CRBL	PPIL3	chr2	201828360	201828395	chr2	201828348	201828384
chr2	201828364	201828365	rs13405753	rs13405753	rs3087357	0.865209	PONS	PPIL3	chr2	201828360	201828395	chr2	201828348	201828384
chr2	201828364	201828365	rs13408964	rs13408964	rs3087357	0.857783	FCTX	PPIL3	chr2	201828360	201828395	chr2	201828348	201828384
chr2	201828364	201828365	rs13408964	rs13408964	rs3087357	0.857783	CRBL	PPIL3	chr2	201828360	201828395	chr2	201828348	201828384
chr2	201828364	201828365	rs13408964	rs13408964	rs3087357	0.857783	PONS	PPIL3	chr2	201828360	201828395	chr2	201828348	201828384
chr2	201828364	201828365	rs13408964	rs13408964	rs3087357	0.857783	TCTX	PPIL3	chr2	201828360	201828395	chr2	201828348	201828384
chr2	201828364	201828365	rs13417843	rs13417843	rs3087357	0.850519	TCTX	PPIL3	chr2	201828360	201828395	chr2	201828348	201828384
chr2	201828364	201828365	rs13417843	rs13417843	rs3087357	0.850519	FCTX	PPIL3	chr2	201828360	201828395	chr2	201828348	201828384
chr2	201828364	201828365	rs13417843	rs13417843	rs3087357	0.850519	PONS	PPIL3	chr2	201828360	201828395	chr2	201828348	201828384
chr2	201828364	201828365	rs13417843	rs13417843	rs3087357	0.850519	CRBL	PPIL3	chr2	201828360	201828395	chr2	201828348	201828384
chr2	201828364	201828365	rs13429609	rs13429609	rs3087357	0.879813	CRBL	PPIL3	chr2	201828360	201828395	chr2	201828348	201828384
chr2	201828364	201828365	rs13429609	rs13429609	rs3087357	0.879813	TCTX	PPIL3	chr2	201828360	201828395	chr2	201828348	201828384
chr2	201828364	201828365	rs13429609	rs13429609	rs3087357	0.879813	PONS	PPIL3	chr2	201828360	201828395	chr2	201828348	201828384
chr2	201828364	201828365	rs13429609	rs13429609	rs3087357	0.879813	FCTX	PPIL3	chr2	201828360	201828395	chr2	201828348	201828384
chr2	201828364	201828365	rs16836477	rs16836477	rs3087357	0.880025	TCTX	PPIL3	chr2	201828360	201828395	chr2	201828348	201828384
chr2	201828364	201828365	rs16836477	rs16836477	rs3087357	0.880025	FCTX	PPIL3	chr2	201828360	201828395	chr2	201828348	201828384
chr2	201828364	201828365	rs16836477	rs16836477	rs3087357	0.880025	PONS	PPIL3	chr2	201828360	201828395	chr2	201828348	201828384
chr2	201828364	201828365	rs16836477	rs16836477	rs3087357	0.880025	CRBL	PPIL3	chr2	201828360	201828395	chr2	201828348	201828384
chr2	201828364	201828365	rs16836568	rs16836568	rs3087357	0.95445	FCTX	PPIL3	chr2	201828360	201828395	chr2	201828348	201828384
chr2	201828364	201828365	rs16836568	rs16836568	rs3087357	0.95445	CRBL	PPIL3	chr2	201828360	201828395	chr2	201828348	201828384
chr2	201828364	201828365	rs16836568	rs16836568	rs3087357	0.95445	PONS	PPIL3	chr2	201828360	201828395	chr2	201828348	201828384
chr2	201828364	201828365	rs16836568	rs16836568	rs3087357	0.95445	TCTX	PPIL3	chr2	201828360	201828395	chr2	201828348	201828384
chr2	61372297	61372298	rs1729660	rs1729660	rs3213944	0.983719	OCTX	C2orf74,KIAA1841	chr2	61372294	61372317	chr2	61372291	61372315
chr2	61372297	61372298	rs1729660	rs1729660	rs3213944	0.983719	aveALL	C2orf74,KIAA1841	chr2	61372294	61372317	chr2	61372291	61372315
chr2	61372297	61372298	rs1729660	rs1729660	rs3213944	0.983719	HIPP	C2orf74,KIAA1841	chr2	61372294	61372317	chr2	61372291	61372315
chr2	61372297	61372298	rs1729660	rs1729660	rs3213944	0.983719	CRBL	C2orf74,KIAA1841	chr2	61372294	61372317	chr2	61372291	61372315
chr2	61372297	61372298	rs1729660	rs1729660	rs3213944	0.983719	MEDU	C2orf74,KIAA1841	chr2	61372294	61372317	chr2	61372291	61372315
chr2	61372297	61372298	rs1729660	rs1729660	rs3213944	0.983719	FCTX	C2orf74,KIAA1841	chr2	61372294	61372317	chr2	61372291	61372315
chr2	61372297	61372298	rs1729660	rs1729660	rs3213944	0.983719	TCTX	C2orf74,KIAA1841	chr2	61372294	61372317	chr2	61372291	61372315
chr2	201828364	201828365	rs2307357	rs2307357	rs3087357	1	CRBL	PPIL3	chr2	201828360	201828395	chr2	201828348	201828384
chr2	201828364	201828365	rs2307357	rs2307357	rs3087357	1	TCTX	PPIL3	chr2	201828360	201828395	chr2	201828348	201828384
chr2	201828364	201828365	rs2307357	rs2307357	rs3087357	1	FCTX	PPIL3	chr2	201828360	201828395	chr2	201828348	201828384
chr2	201828364	201828365	rs2307357	rs2307357	rs3087357	1	PONS	PPIL3	chr2	201828360	201828395	chr2	201828348	201828384
chr2	201828364	201828365	rs2307358	rs2307358	rs3087357	0.850519	PONS	PPIL3	chr2	201828360	201828395	chr2	201828348	201828384
chr2	201828364	201828365	rs2307358	rs2307358	rs3087357	0.850519	FCTX	PPIL3	chr2	201828360	201828395	chr2	201828348	201828384
chr2	201828364	201828365	rs2307358	rs2307358	rs3087357	0.850519	CRBL	PPIL3	chr2	201828360	201828395	chr2	201828348	201828384
chr2	201828364	201828365	rs2307358	rs2307358	rs3087357	0.850519	TCTX	PPIL3	chr2	201828360	201828395	chr2	201828348	201828384
chr2	201828364	201828365	rs2307362	rs2307362	rs3087357	0.850519	PONS	PPIL3	chr2	201828360	201828395	chr2	201828348	201828384
chr2	201828364	201828365	rs2307362	rs2307362	rs3087357	0.850519	FCTX	PPIL3	chr2	201828360	201828395	chr2	201828348	201828384
chr2	201828364	201828365	rs2307362	rs2307362	rs3087357	0.850519	CRBL	PPIL3	chr2	201828360	201828395	chr2	201828348	201828384
chr2	201828364	201828365	rs2307362	rs2307362	rs3087357	0.850519	TCTX	PPIL3	chr2	201828360	201828395	chr2	201828348	201828384
chr2	46844246	46844247	rs3768724	rs3768724	rs113423551	0.919342	aveALL	CRIPT	chr2	46844225	46844252	chr2	46844235	46844262
chr2	201828364	201828365	rs3900738	rs3900738	rs3087357	0.969516	FCTX	PPIL3	chr2	201828360	201828395	chr2	201828348	201828384
chr2	201828364	201828365	rs3900738	rs3900738	rs3087357	0.969516	CRBL	PPIL3	chr2	201828360	201828395	chr2	201828348	201828384
chr2	201828364	201828365	rs3900738	rs3900738	rs3087357	0.969516	TCTX	PPIL3	chr2	201828360	201828395	chr2	201828348	201828384
chr2	201828364	201828365	rs3900738	rs3900738	rs3087357	0.969516	PONS	PPIL3	chr2	201828360	201828395	chr2	201828348	201828384
chr2	201828364	201828365	rs4381763	rs4381763	rs3087357	0.939503	CRBL	PPIL3	chr2	201828360	201828395	chr2	201828348	201828384
chr2	201828364	201828365	rs4381763	rs4381763	rs3087357	0.939503	PONS	PPIL3	chr2	201828360	201828395	chr2	201828348	201828384
chr2	201828364	201828365	rs4381763	rs4381763	rs3087357	0.939503	TCTX	PPIL3	chr2	201828360	201828395	chr2	201828348	201828384
chr2	201828364	201828365	rs4381763	rs4381763	rs3087357	0.939503	FCTX	PPIL3	chr2	201828360	201828395	chr2	201828348	201828384
chr2	201828364	201828365	rs4622700	rs4622700	rs3087357	0.857783	FCTX	PPIL3	chr2	201828360	201828395	chr2	201828348	201828384
chr2	201828364	201828365	rs4622700	rs4622700	rs3087357	0.857783	PONS	PPIL3	chr2	201828360	201828395	chr2	201828348	201828384
chr2	201828364	201828365	rs4622700	rs4622700	rs3087357	0.857783	TCTX	PPIL3	chr2	201828360	201828395	chr2	201828348	201828384
chr2	201828364	201828365	rs4622700	rs4622700	rs3087357	0.857783	CRBL	PPIL3	chr2	201828360	201828395	chr2	201828348	201828384
chr2	201828364	201828365	rs6719992	rs6719992	rs3087357	0.865209	CRBL	PPIL3	chr2	201828360	201828395	chr2	201828348	201828384
chr2	201828364	201828365	rs6719992	rs6719992	rs3087357	0.865209	FCTX	PPIL3	chr2	201828360	201828395	chr2	201828348	201828384
chr2	201828364	201828365	rs6719992	rs6719992	rs3087357	0.865209	TCTX	PPIL3	chr2	201828360	201828395	chr2	201828348	201828384
chr2	201828364	201828365	rs6719992	rs6719992	rs3087357	0.865209	PONS	PPIL3	chr2	201828360	201828395	chr2	201828348	201828384
chr2	201828364	201828365	rs6737556	rs6737556	rs3087357	0.821516	FCTX	PPIL3	chr2	201828360	201828395	chr2	201828348	201828384
chr2	201828364	201828365	rs6737556	rs6737556	rs3087357	0.821516	TCTX	PPIL3	chr2	201828360	201828395	chr2	201828348	201828384
chr2	201828364	201828365	rs6737556	rs6737556	rs3087357	0.821516	PONS	PPIL3	chr2	201828360	201828395	chr2	201828348	201828384
chr2	201828364	201828365	rs6737556	rs6737556	rs3087357	0.821516	CRBL	PPIL3	chr2	201828360	201828395	chr2	201828348	201828384
chr2	172543912	172543913	rs6754817	rs6754817	rs6721680	0.896796	FCTX	DYNC1I2	chr2	172543896	172543924	chr2	172543908	172543937
chr2	172543912	172543913	rs6754817	rs6754817	rs6721680	0.896796	FCTX	-	chr2	172543896	172543924	chr2	172543908	172543937
chr2	232379246	232379247	rs72989536	rs72989536	rs56726105	0.820672	CRBL	C2orf52	chr2	232379244	232379263	chr2	232379216	232379259
chr2	232379246	232379247	rs72989536	rs72989536	rs56726105	0.820672	aveALL	C2orf52	chr2	232379244	232379263	chr2	232379216	232379259
chr2	232379246	232379247	rs72989536	rs72989536	rs56726105	0.820672	HIPP	C2orf52	chr2	232379244	232379263	chr2	232379216	232379259
chr2	201828364	201828365	rs874358	rs874358	rs3087357	0.977366	FCTX	PPIL3	chr2	201828360	201828395	chr2	201828348	201828384
chr2	201828364	201828365	rs874358	rs874358	rs3087357	0.977366	TCTX	PPIL3	chr2	201828360	201828395	chr2	201828348	201828384
chr2	201828364	201828365	rs874358	rs874358	rs3087357	0.977366	CRBL	PPIL3	chr2	201828360	201828395	chr2	201828348	201828384
chr2	201828364	201828365	rs874358	rs874358	rs3087357	0.977366	PONS	PPIL3	chr2	201828360	201828395	chr2	201828348	201828384
chr2	201828364	201828365	rs9288314	rs9288314	rs3087357	0.857783	TCTX	PPIL3	chr2	201828360	201828395	chr2	201828348	201828384
chr2	201828364	201828365	rs9288314	rs9288314	rs3087357	0.857783	PONS	PPIL3	chr2	201828360	201828395	chr2	201828348	201828384
chr2	201828364	201828365	rs9288314	rs9288314	rs3087357	0.857783	CRBL	PPIL3	chr2	201828360	201828395	chr2	201828348	201828384
chr2	201828364	201828365	rs9288314	rs9288314	rs3087357	0.857783	FCTX	PPIL3	chr2	201828360	201828395	chr2	201828348	201828384
chr2	24299533	24299534	rs34608836	rs34608836	.	0.823648	aveALL	LOC375190,C2orf84,LOC100288638	chr2	24299500	24299539	chr2	24299532	24299586
chr2	24299533	24299534	rs34608836	rs34608836	.	0.823648	FCTX	LOC375190,C2orf84,LOC100288638	chr2	24299500	24299539	chr2	24299532	24299586
chr2	24299533	24299534	rs34608836	rs34608836	.	0.823648	MEDU	LOC375190,C2orf84,LOC100288638	chr2	24299500	24299539	chr2	24299532	24299586
chr2	46844246	46844247	rs11289431	rs11289431	rs113423551	1	aveALL	CRIPT	chr2	46844225	46844252	chr2	46844235	46844262
chr2	61372297	61372298	rs146388137	rs146388137	rs3213944	0.95677	MEDU	C2orf74,KIAA1841	chr2	61372294	61372317	chr2	61372291	61372315
chr2	61372297	61372298	rs146388137	rs146388137	rs3213944	0.95677	FCTX	C2orf74,KIAA1841	chr2	61372294	61372317	chr2	61372291	61372315
chr2	61372297	61372298	rs146388137	rs146388137	rs3213944	0.95677	OCTX	C2orf74,KIAA1841	chr2	61372294	61372317	chr2	61372291	61372315
chr2	61372297	61372298	rs146388137	rs146388137	rs3213944	0.95677	TCTX	C2orf74,KIAA1841	chr2	61372294	61372317	chr2	61372291	61372315
chr2	61372297	61372298	rs146388137	rs146388137	rs3213944	0.95677	aveALL	C2orf74,KIAA1841	chr2	61372294	61372317	chr2	61372291	61372315
chr2	61372297	61372298	rs146388137	rs146388137	rs3213944	0.95677	CRBL	C2orf74,KIAA1841	chr2	61372294	61372317	chr2	61372291	61372315
chr2	73964630	73964631	rs143466821	rs143466821	rs11894953	0.924216	THAL	TPRKB	chr2	73964630	73964658	chr2	73964625	73964646
chr2	73964630	73964631	rs143466821	rs143466821	rs11894953	0.924216	CRBL	TPRKB	chr2	73964630	73964658	chr2	73964625	73964646
chr2	73964630	73964631	rs143466821	rs143466821	rs11894953	0.924216	aveALL	TPRKB	chr2	73964630	73964658	chr2	73964625	73964646
chr2	73964630	73964631	rs143466821	rs143466821	rs11894953	0.924216	WHMT	TPRKB	chr2	73964630	73964658	chr2	73964625	73964646
chr2	201828364	201828365	rs200903207	rs200903207	rs3087357	0.868624	WHMT	PPIL3	chr2	201828360	201828395	chr2	201828348	201828384
chr2	201828364	201828365	rs200903207	rs200903207	rs3087357	0.868624	aveALL	PPIL3	chr2	201828360	201828395	chr2	201828348	201828384
chr2	219433356	219433357	rs200831820	rs200831820	rs524902	0.861899	aveALL	ZNF142	chr2	219433351	219433379	chr2	219433355	219433372
chr3	150321014	150321015	rs10272	rs10272	rs2276759	0.894913	PFCTX	SERP1	chr3	150321003	150321032	chr3	150320993	150321028
chr3	53916315	53916316	rs1046677	rs1046677	rs2276846	0.952361	CRBL	IL17RB	chr3	53916289	53916327	chr3	53916248	53916357
chr3	19988436	19988437	rs1133328	rs1133328	rs11128927	0.959696	SNIG	EFHB,LOC100130288	chr3	19988421	19988438	chr3	19988411	19988443
chr3	19988436	19988437	rs1133328	rs1133328	rs11128927	0.959696	WHMT	EFHB,LOC100130288	chr3	19988421	19988438	chr3	19988411	19988443
chr3	19988436	19988437	rs1133328	rs1133328	rs11128927	0.959696	HIPP	EFHB,LOC100130288	chr3	19988421	19988438	chr3	19988411	19988443
chr3	19988436	19988437	rs1133328	rs1133328	rs11128927	0.959696	MEDU	EFHB,LOC100130288	chr3	19988421	19988438	chr3	19988411	19988443
chr3	19988436	19988437	rs1133328	rs1133328	rs11128927	0.959696	aveALL	EFHB,LOC100130288	chr3	19988421	19988438	chr3	19988411	19988443
chr3	19988436	19988437	rs1133328	rs1133328	rs11128927	0.959696	FCTX	EFHB,LOC100130288	chr3	19988421	19988438	chr3	19988411	19988443
chr3	19988436	19988437	rs1133328	rs1133328	rs11128927	0.959696	CRBL	EFHB,LOC100130288	chr3	19988421	19988438	chr3	19988411	19988443
chr3	19988436	19988437	rs1133328	rs1133328	rs11128927	0.959696	TCTX	EFHB,LOC100130288	chr3	19988421	19988438	chr3	19988411	19988443
chr3	19988436	19988437	rs1133328	rs1133328	rs11128927	0.959696	PUTM	EFHB,LOC100130288	chr3	19988421	19988438	chr3	19988411	19988443
chr3	19988436	19988437	rs1133328	rs1133328	rs11128927	0.959696	OCTX	EFHB,LOC100130288	chr3	19988421	19988438	chr3	19988411	19988443
chr3	19988436	19988437	rs1133328	rs1133328	rs11128927	0.959696	THAL	EFHB,LOC100130288	chr3	19988421	19988438	chr3	19988411	19988443
chr3	53916315	53916316	rs12631643	rs12631643	rs2276846	0.876229	CRBL	IL17RB	chr3	53916289	53916327	chr3	53916248	53916357
chr3	124449251	124449252	rs13082230	rs13082230	rs2279199	0.952459	aveALL	UMPS	chr3	124449244	124449267	chr3	124449246	124449264
chr3	53916129	53916130	rs17053590	rs17053590	rs2276845	0.915019	CRBL	IL17RB	chr3	53916111	53916137	chr3	53916116	53916159
chr3	14220094	14220095	rs1902658	rs1902658	rs2607775	0.963172	aveALL	XPC	chr3	14220085	14220098	chr3	14220060	14220096
chr3	53916315	53916316	rs1992155	rs1992155	rs2276846	0.962948	CRBL	IL17RB	chr3	53916289	53916327	chr3	53916248	53916357
chr3	53916315	53916316	rs2083127	rs2083127	rs2276846	0.978762	CRBL	IL17RB	chr3	53916289	53916327	chr3	53916248	53916357
chr3	49761570	49761571	rs2271961	rs2271961	rs4855850	0.837222	PFCTX	C3orf60	chr3	49761568	49761603	chr3	49761551	49761608
chr3	53916129	53916130	rs2276840	rs2276840	rs2276845	0.861138	CRBL	IL17RB	chr3	53916111	53916137	chr3	53916116	53916159
chr3	53916315	53916316	rs2359131	rs2359131	rs2276846	0.941903	CRBL	IL17RB	chr3	53916289	53916327	chr3	53916248	53916357
chr3	184016991	184016992	rs3792302	rs3792302	rs2272474	0.822369	aveALL	ECE2	chr3	184016979	184016996	chr3	184016977	184017029
chr3	53916129	53916130	rs3821869	rs3821869	rs2276845	0.867224	CRBL	IL17RB	chr3	53916111	53916137	chr3	53916116	53916159
chr3	53916129	53916130	rs45511795	rs45511795	rs2276845	0.987616	aveALL	ACTR8,SELK	chr3	53916111	53916137	chr3	53916116	53916159
chr3	53916315	53916316	rs4687597	rs4687597	rs2276846	0.876229	CRBL	IL17RB	chr3	53916289	53916327	chr3	53916248	53916357
chr3	53916315	53916316	rs4687757	rs4687757	rs2276846	0.957638	CRBL	IL17RB	chr3	53916289	53916327	chr3	53916248	53916357
chr3	53916315	53916316	rs4687763	rs4687763	rs2276846	0.881108	CRBL	IL17RB	chr3	53916289	53916327	chr3	53916248	53916357
chr3	53916315	53916316	rs6445613	rs6445613	rs2276846	0.952361	CRBL	IL17RB	chr3	53916289	53916327	chr3	53916248	53916357
chr3	53916315	53916316	rs6445615	rs6445615	rs2276846	0.886267	CRBL	IL17RB	chr3	53916289	53916327	chr3	53916248	53916357
chr3	53916315	53916316	rs6445616	rs6445616	rs2276846	0.871378	CRBL	IL17RB	chr3	53916289	53916327	chr3	53916248	53916357
chr3	178427107	178427108	rs6768608	rs6768608	rs7637074	0.972401	PFCTX	NDUFB5	chr3	178427087	178427108	chr3	178427085	178427126
chr3	127872601	127872602	rs6772407	rs6772407	rs11719546	0.910776	aveALL	EEFSEC	chr3	127872596	127872635	chr3	127872600	127872638
chr3	194992038	194992039	rs7640100	rs7640100	rs1832667	0.854706	aveALL	ACAP2	chr3	194992018	194992043	chr3	194992024	194992046
chr3	129118582	129118583	rs76744227	rs76744227	rs16859134	1	aveALL	RPL32P3,SNORA7A,SNORA7B	chr3	129118576	129118597	chr3	129118576	129118595
chr3	53916315	53916316	rs893367	rs893367	rs2276846	0.957638	CRBL	IL17RB	chr3	53916289	53916327	chr3	53916248	53916357
chr3	53916315	53916316	rs9311518	rs9311518	rs2276846	0.881108	CRBL	IL17RB	chr3	53916289	53916327	chr3	53916248	53916357
chr3	53916315	53916316	rs9822471	rs9822471	rs2276846	0.941919	CRBL	IL17RB	chr3	53916289	53916327	chr3	53916248	53916357
chr3	53916315	53916316	rs9840079	rs9840079	rs2276846	0.921261	CRBL	IL17RB	chr3	53916289	53916327	chr3	53916248	53916357
chr3	49761570	49761571	rs9865480	rs9865480	rs4855850	0.866852	CRBL	IP6K1	chr3	49761568	49761603	chr3	49761551	49761608
chr3	49761570	49761571	rs9865480	rs9865480	rs4855850	0.866852	aveALL	IP6K1	chr3	49761568	49761603	chr3	49761551	49761608
chr3	49761570	49761571	rs9865480	rs9865480	rs4855850	0.866852	HIPP	IP6K1	chr3	49761568	49761603	chr3	49761551	49761608
chr3	49761570	49761571	rs9865480	rs9865480	rs4855850	0.866852	OCTX	IP6K1	chr3	49761568	49761603	chr3	49761551	49761608
chr3	53916315	53916316	rs9869505	rs9869505	rs2276846	0.891177	CRBL	IL17RB	chr3	53916289	53916327	chr3	53916248	53916357
chr3	53916315	53916316	rs9878562	rs9878562	rs2276846	0.916083	CRBL	IL17RB	chr3	53916289	53916327	chr3	53916248	53916357
chr3	53916129	53916130	rs9880056	rs9880056	rs2276845	0.9938	CRBL	IL17RB	chr3	53916111	53916137	chr3	53916116	53916159
chr3	14166279	14166280	rs35653652	rs35653652	rs57196972	0.977597	aveALL	XPC	chr3	14166270	14166283	chr3	14166275	14166314
chr3	19988474	19988475	rs11322428	rs11322428	rs6803052	0.916176	aveALL	EFHB,LOC100130288	chr3	19988459	19988485	chr3	19988464	19988500
chr3	19988474	19988475	rs11322428	rs11322428	rs61768262	0.916176	aveALL	EFHB,LOC100130288	chr3	19988459	19988485	chr3	19988464	19988500
chr3	19988474	19988475	rs11322428	rs11322428	rs6803052	0.916176	WHMT	EFHB,LOC100130288	chr3	19988459	19988485	chr3	19988464	19988500
chr3	19988474	19988475	rs11322428	rs11322428	rs61768262	0.916176	WHMT	EFHB,LOC100130288	chr3	19988459	19988485	chr3	19988464	19988500
chr3	19988474	19988475	rs11322428	rs11322428	rs6803052	0.916176	TCTX	EFHB,LOC100130288	chr3	19988459	19988485	chr3	19988464	19988500
chr3	19988474	19988475	rs11322428	rs11322428	rs61768262	0.916176	TCTX	EFHB,LOC100130288	chr3	19988459	19988485	chr3	19988464	19988500
chr3	19988474	19988475	rs11322428	rs11322428	rs6803052	0.916176	FCTX	EFHB,LOC100130288	chr3	19988459	19988485	chr3	19988464	19988500
chr3	19988474	19988475	rs11322428	rs11322428	rs61768262	0.916176	FCTX	EFHB,LOC100130288	chr3	19988459	19988485	chr3	19988464	19988500
chr3	38537670	38537671	rs35702867	rs35702867	rs9838614	0.814624	aveALL	EXOG	chr3	38537649	38537674	chr3	38537670	38537692
chr3	44754176	44754177	rs137885644	rs137885644	rs6771160	0.907379	aveALL	ZNF167,ZNF852	chr3	44754167	44754197	chr3	44754166	44754187
chr3	48130892	48130893	rs36058052	rs36058052	rs6442101	0.834647	aveALL	MAP4	chr3	48130874	48130897	chr3	48130884	48130898
chr3	49761570	49761571	rs11400401	rs11400401	rs4855850	0.852016	HIPP	IP6K1	chr3	49761568	49761603	chr3	49761551	49761608
chr3	49761570	49761571	rs11400401	rs11400401	rs4855850	0.852016	CRBL	IP6K1	chr3	49761568	49761603	chr3	49761551	49761608
chr3	49761570	49761571	rs11400401	rs11400401	rs4855850	0.852016	TCTX	IP6K1	chr3	49761568	49761603	chr3	49761551	49761608
chr3	49761570	49761571	rs11400401	rs11400401	rs4855850	0.852016	OCTX	IP6K1	chr3	49761568	49761603	chr3	49761551	49761608
chr3	49761570	49761571	rs11400401	rs11400401	rs4855850	0.852016	aveALL	IP6K1	chr3	49761568	49761603	chr3	49761551	49761608
chr3	53916129	53916130	rs34167860	rs34167860	rs2276845	0.975405	aveALL	ACTR8,SELK	chr3	53916111	53916137	chr3	53916116	53916159
chr3	77580268	77580269	rs144646923	rs144646923	rs1447850	1	CRBL	ROBO2	chr3	77580254	77580279	chr3	77580257	77580320
chr3	127872601	127872602	rs72021522	rs72021522	rs11719546	0.84895	aveALL	EEFSEC	chr3	127872596	127872635	chr3	127872600	127872638
chr3	184016991	184016992	rs35525073	rs35525073	rs2272474	0.835714	aveALL	ECE2	chr3	184016979	184016996	chr3	184016977	184017029
chr3	194992038	194992039	rs72065172	rs72065172	rs1832667	0.862611	aveALL	ACAP2	chr3	194992018	194992043	chr3	194992024	194992046
chr4	190861767	190861768	rs10001956	rs10001956	rs7641416	0.880143	aveALL	LOC728339	chr4	190861752	190861769	chr4	190861720	190861778
chr4	190861767	190861768	rs10001956	rs10001956	rs11736387	0.880143	aveALL	LOC728339	chr4	190861752	190861769	chr4	190861720	190861778
chr4	186347072	186347073	rs4862523	rs4862523	rs11132303	0.911886	HIPP	UFSP2	chr4	186347058	186347073	chr4	186347071	186347119
chr4	186347072	186347073	rs4862523	rs4862523	rs11132303	0.911886	WHMT	UFSP2	chr4	186347058	186347073	chr4	186347071	186347119
chr4	186347072	186347073	rs4862523	rs4862523	rs11132303	0.911886	TCTX	UFSP2	chr4	186347058	186347073	chr4	186347071	186347119
chr4	186347072	186347073	rs4862523	rs4862523	rs11132303	0.911886	MEDU	UFSP2	chr4	186347058	186347073	chr4	186347071	186347119
chr4	186347072	186347073	rs4862523	rs4862523	rs11132303	0.911886	aveALL	UFSP2	chr4	186347058	186347073	chr4	186347071	186347119
chr4	186347072	186347073	rs4862523	rs4862523	rs11132303	0.911886	SNIG	UFSP2	chr4	186347058	186347073	chr4	186347071	186347119
chr4	186347072	186347073	rs4862523	rs4862523	rs11132303	0.911886	THAL	UFSP2	chr4	186347058	186347073	chr4	186347071	186347119
chr4	186347072	186347073	rs4862529	rs4862529	rs11132303	0.876902	FCTX	LRP2BP	chr4	186347058	186347073	chr4	186347071	186347119
chr4	186347072	186347073	rs4862529	rs4862529	rs11132303	0.876902	TCTX	LRP2BP	chr4	186347058	186347073	chr4	186347071	186347119
chr4	186347072	186347073	rs4862529	rs4862529	rs11132303	0.876902	aveALL	LRP2BP	chr4	186347058	186347073	chr4	186347071	186347119
chr4	53728446	53728447	rs76606067	rs76606067	rs115347993	0.86128	FCTX	SCFD2	chr4	53728442	53728461	chr4	53728425	53728448
chr4	57276618	57276619	rs9683679	rs9683679	rs2139512	0.987959	PFCTX	PPAT	chr4	57276605	57276626	chr4	57276603	57276643
chr4	1242213	1242214	rs34587655	rs34587655	rs79686408	0.902247	aveALL	C4orf42	chr4	1242211	1242232	chr4	1242204	1242239
chr4	1242213	1242214	rs34587655	rs34587655	rs79686408	0.902247	CRBL	C4orf42	chr4	1242211	1242232	chr4	1242204	1242239
chr4	99916420	99916421	rs36114764	rs36114764	rs6850293	0.872914	aveALL	ADH5	chr4	99916405	99916426	chr4	99916418	99916437
chr4	108641436	108641437	rs140382241	rs140382241	rs2074374	0.956178	aveALL	PAPSS1	chr4	108641405	108641439	chr4	108641371	108641457
chr4	108641316	108641317	rs140382241	rs140382241	rs1127006	0.956178	aveALL	PAPSS1	chr4	108641305	108641338	chr4	108641295	108641321
chr4	186347072	186347073	rs34491737	rs34491737	rs11132303	0.869804	aveALL	LRP2BP	chr4	186347058	186347073	chr4	186347071	186347119
chr4	186347072	186347073	rs34491737	rs34491737	rs11132303	0.869804	SNIG	UFSP2	chr4	186347058	186347073	chr4	186347071	186347119
chr4	186347072	186347073	rs34491737	rs34491737	rs11132303	0.869804	WHMT	UFSP2	chr4	186347058	186347073	chr4	186347071	186347119
chr4	186347072	186347073	rs34491737	rs34491737	rs11132303	0.869804	THAL	UFSP2	chr4	186347058	186347073	chr4	186347071	186347119
chr4	186347072	186347073	rs34491737	rs34491737	rs11132303	0.869804	MEDU	UFSP2	chr4	186347058	186347073	chr4	186347071	186347119
chr4	186347072	186347073	rs34491737	rs34491737	rs11132303	0.869804	aveALL	UFSP2	chr4	186347058	186347073	chr4	186347071	186347119
chr4	186347072	186347073	rs34491737	rs34491737	rs11132303	0.869804	TCTX	UFSP2	chr4	186347058	186347073	chr4	186347071	186347119
chr4	186347072	186347073	rs34491737	rs34491737	rs11132303	0.869804	HIPP	UFSP2	chr4	186347058	186347073	chr4	186347071	186347119
chr4	186347072	186347073	rs34491737	rs34491737	rs11132303	0.869804	OCTX	LRP2BP	chr4	186347058	186347073	chr4	186347071	186347119
chr4	186347072	186347073	rs34491737	rs34491737	rs11132303	0.869804	OCTX	UFSP2	chr4	186347058	186347073	chr4	186347071	186347119
chr4	190861767	190861768	rs71917975	rs71917975	rs7641416	0.868959	aveALL	LOC728339	chr4	190861752	190861769	chr4	190861720	190861778
chr4	190861767	190861768	rs71917975	rs71917975	rs11736387	0.868959	aveALL	LOC728339	chr4	190861752	190861769	chr4	190861720	190861778
chr5	109024998	109024999	rs10447233	rs10447233	rs12659765	0.803138	aveALL	PJA2	chr5	109024981	109025000	chr5	109024985	109025000
chr5	170848123	170848124	rs11134697	rs11134697	rs6887323	0.932174	CRBL	NPM1	chr5	170848110	170848135	chr5	170848113	170848136
chr5	72861365	72861366	rs3095860	rs3095860	rs343109	0.920328	aveALL	ANKRA2	chr5	72861361	72861386	chr5	72861360	72861396
chr5	170848123	170848124	rs4302608	rs4302608	rs6887323	0.947584	CRBL	NPM1	chr5	170848110	170848135	chr5	170848113	170848136
chr5	40835565	40835566	rs462366	rs462366	.	0.961423	aveALL	RPL37,SNORD72	chr5	40835548	40835571	chr5	40835563	40835581
chr5	40835564	40835565	rs462366	rs462366	.	0.812778	aveALL	RPL37,SNORD72	chr5	40835548	40835571	chr5	40835563	40835581
chr5	43313530	43313531	rs7714919	rs7714919	rs12514393	0.883261	CRBL	HMGCS1	chr5	43313524	43313549	chr5	43313515	43313534
chr5	178986631	178986632	rs7736163	rs7736163	rs7703730	0.808371	aveALL	RUFY1	chr5	178986606	178986633	chr5	178986609	178986638
chr5	178986631	178986632	rs7736163	rs7736163	rs1381706	0.808371	aveALL	RUFY1	chr5	178986606	178986633	chr5	178986609	178986638
chr5	43313530	43313531	rs35507080	rs35507080	rs12514393	0.806232	CRBL	HMGCS1	chr5	43313524	43313549	chr5	43313515	43313534
chr5	72861365	72861366	rs10566676	rs10566676	rs343109	0.940099	aveALL	ANKRA2	chr5	72861361	72861386	chr5	72861360	72861396
chr5	112360723	112360724	rs5870521	rs5870521	rs3105742	0.808254	aveALL	DCP2	chr5	112360698	112360744	chr5	112360703	112360724
chr5	112360723	112360724	rs5870521	rs5870521	.	0.808254	aveALL	DCP2	chr5	112360698	112360744	chr5	112360703	112360724
chr5	157158413	157158414	rs150451789	rs150451789	rs2270819	0.924435	TCTX	THG1L	chr5	157158399	157158423	chr5	157158400	157158440
chr5	157158413	157158414	rs150451789	rs150451789	rs2270819	0.924435	aveALL	THG1L	chr5	157158399	157158423	chr5	157158400	157158440
chr5	157158413	157158414	rs150451789	rs150451789	rs2270819	0.924435	CRBL	THG1L	chr5	157158399	157158423	chr5	157158400	157158440
chr6	86353621	86353622	rs1059307	rs1059307	rs9362232	0.896233	aveALL	SNHG5,SNORD50A	chr6	86353621	86353642	chr6	86353606	86353638
chr6	86353621	86353622	rs1059307	rs1059307	rs9362232	0.896233	WHMT	SNHG5,SNORD50A	chr6	86353621	86353642	chr6	86353606	86353638
chr6	86353621	86353622	rs1059307	rs1059307	rs9362232	0.896233	MEDU	SNHG5,SNORD50A	chr6	86353621	86353642	chr6	86353606	86353638
chr6	148831251	148831252	rs1147863	rs1147863	rs1147862	0.827071	aveALL	SASH1	chr6	148831231	148831256	chr6	148831219	148831277
chr6	30181274	30181275	rs116444951	rs116444951	rs185251239	0.946673	aveALL	TRIM26	chr6	30181264	30181289	chr6	30181263	30181290
chr6	30181116	30181117	rs116444951	rs116444951	rs114630938	0.946673	aveALL	TRIM26	chr6	30181108	30181135	chr6	30181116	30181131
chr6	30181274	30181275	rs116444951	rs116444951	rs114497214	0.946673	aveALL	TRIM26	chr6	30181264	30181289	chr6	30181263	30181290
chr6	32145992	32145993	rs150329154	rs150329154	rs116386615	0.966933	aveALL	EGFL8,PPT2	chr6	32145977	32146002	chr6	32145983	32146007
chr6	32145998	32145999	rs150329154	rs150329154	rs115520274	0.966933	aveALL	EGFL8,PPT2	chr6	32145977	32146002	chr6	32145983	32146007
chr6	38710565	38710566	rs1626739	rs1626739	.	0.988036	TCTX	DNAH8,ORC6L	chr6	38710543	38710568	chr6	38710561	38710573
chr6	29720327	29720328	rs1632955	rs1632955	rs113901800	0.938181	aveALL	LOC285830,IFITM4P	chr6	29720323	29720348	chr6	29720313	29720329
chr6	29730922	29730923	rs1632955	rs1632955	rs115769532	0.953451	aveALL	LOC285830,IFITM4P	chr6	29730920	29730939	chr6	29730914	29730962
chr6	29720327	29720328	rs1632955	rs1632955	rs113901800	0.938181	CRBL	LOC285830,IFITM4P	chr6	29720323	29720348	chr6	29720313	29720329
chr6	29730922	29730923	rs1632955	rs1632955	rs115769532	0.953451	CRBL	LOC285830,IFITM4P	chr6	29730920	29730939	chr6	29730914	29730962
chr6	7590368	7590369	rs2806232	rs2806232	rs2757593	0.950342	aveALL	SNRNP48	chr6	7590352	7590377	chr6	7590321	7590380
chr6	7590368	7590369	rs2806232	rs2806232	rs2757593	0.950342	WHMT	SNRNP48	chr6	7590352	7590377	chr6	7590321	7590380
chr6	3157797	3157798	rs3799216	rs3799216	rs909964	0.839316	FCTX	BPHL	chr6	3157794	3157817	chr6	3157773	3157871
chr6	3157808	3157809	rs3799216	rs3799216	rs909965	0.877662	FCTX	BPHL	chr6	3157794	3157817	chr6	3157773	3157871
chr6	3157797	3157798	rs3799216	rs3799216	rs909964	0.839316	aveALL	BPHL,LOC100130927	chr6	3157794	3157817	chr6	3157773	3157871
chr6	3157808	3157809	rs3799216	rs3799216	rs909965	0.877662	aveALL	BPHL,LOC100130927	chr6	3157794	3157817	chr6	3157773	3157871
chr6	3157797	3157798	rs3799216	rs3799216	rs909964	0.839316	TCTX	BPHL	chr6	3157794	3157817	chr6	3157773	3157871
chr6	3157808	3157809	rs3799216	rs3799216	rs909965	0.877662	TCTX	BPHL	chr6	3157794	3157817	chr6	3157773	3157871
chr6	26520766	26520767	rs4711112	rs4711112	rs1535275	0.881179	FCTX	BTN3A2	chr6	26520757	26520782	chr6	26520749	26520785
chr6	26520766	26520767	rs4711112	rs4711112	rs1535275	0.881179	aveALL	BTN3A2	chr6	26520757	26520782	chr6	26520749	26520785
chr6	26520766	26520767	rs4711112	rs4711112	rs1535275	0.881179	aveALL	BTN2A2	chr6	26520757	26520782	chr6	26520749	26520785
chr6	89790558	89790559	rs6917769	rs6917769	.	0.811347	aveALL	PNRC1	chr6	89790544	89790572	chr6	89790557	89790584
chr6	32806575	32806576	rs735883	rs735883	rs4148869	0.844361	aveALL	TAP2,HLA-DOB	chr6	32806565	32806576	chr6	32806557	32806594
chr6	3157797	3157798	rs909961	rs909961	rs909964	0.881328	FCTX	BPHL	chr6	3157794	3157817	chr6	3157773	3157871
chr6	3157808	3157809	rs909961	rs909961	rs909965	0.919949	FCTX	BPHL	chr6	3157794	3157817	chr6	3157773	3157871
chr6	3157797	3157798	rs909961	rs909961	rs909964	0.881328	TCTX	BPHL	chr6	3157794	3157817	chr6	3157773	3157871
chr6	3157808	3157809	rs909961	rs909961	rs909965	0.919949	TCTX	BPHL	chr6	3157794	3157817	chr6	3157773	3157871
chr6	46097757	46097758	rs9367235	rs9367235	rs3734208	0.923847	aveALL	CLIC5	chr6	46097746	46097767	chr6	46097746	46097760
chr6	46097757	46097758	rs9367235	rs9367235	rs9311383	0.923847	aveALL	CLIC5	chr6	46097746	46097767	chr6	46097746	46097760
chr6	26521352	26521353	rs9379887	rs9379887	rs6924865	0.973591	CRBL	BTN3A3	chr6	26521337	26521356	chr6	26521319	26521383
chr6	26521352	26521353	rs201829539	rs201829539	rs6924865	0.942357	aveALL	BTN2A1,BTN2A2	chr6	26521337	26521356	chr6	26521319	26521383
chr6	26521352	26521353	rs35014841	rs35014841	rs6924865	0.847023	aveALL	HMGN4	chr6	26521337	26521356	chr6	26521319	26521383
chr6	29720327	29720328	rs139584923	rs139584923	rs113901800	0.895798	aveALL	LOC285830,IFITM4P	chr6	29720323	29720348	chr6	29720313	29720329
chr6	29730922	29730923	rs139584923	rs139584923	rs115769532	0.910463	aveALL	LOC285830,IFITM4P	chr6	29730920	29730939	chr6	29730914	29730962
chr6	29721145	29721146	rs201722193	rs201722193	rs114114119	0.95259	aveALL	RPP21,TRIM39,TRIM39R	chr6	29721130	29721155	chr6	29721108	29721165
chr6	30071109	30071110	rs5875230	rs5875230	rs114514835	0.80173	aveALL	NCRNA00171	chr6	30071099	30071124	chr6	30071107	30071164
chr6	30071109	30071110	rs5875230	rs5875230	rs114514835	0.80173	FCTX	NCRNA00171	chr6	30071099	30071124	chr6	30071107	30071164
chr6	30071109	30071110	rs5875230	rs5875230	rs114514835	0.80173	TCTX	NCRNA00171	chr6	30071099	30071124	chr6	30071107	30071164
chr6	30069834	30069835	rs5875231	rs5875231	rs115039657	0.945927	aveALL	TRIM26	chr6	30069820	30069843	chr6	30069826	30069845
chr6	30069834	30069835	rs5875231	rs5875231	rs115039657	0.945927	aveALL	VARS2	chr6	30069820	30069843	chr6	30069826	30069845
chr6	30876033	30876034	rs3835361	rs3835361	rs116275599	0.985902	aveALL	GTF2H4,VARS2	chr6	30876012	30876044	chr6	30876028	30876044
chr6	31126231	31126232	rs149090708	rs149090708	rs147903042	0.937696	aveALL	TCF19	chr6	31126214	31126239	chr6	31126184	31126249
chr6	31126231	31126232	rs149090708	rs149090708	rs116616662	0.937696	aveALL	TCF19	chr6	31126214	31126239	chr6	31126184	31126249
chr6	31367706	31367707	rs371090868	rs371090868	rs115432991	0.939416	aveALL	LOC285835	chr6	31367703	31367728	chr6	31367668	31367714
chr6	31632685	31632686	rs149965706	rs149965706	rs115058128	0.895069	aveALL	BAT4	chr6	31632673	31632699	chr6	31632669	31632716
chr6	32145998	32145999	rs9279499	rs9279499	rs115520274	0.943233	aveALL	EGFL8,PPT2	chr6	32145977	32146002	chr6	32145983	32146007
chr6	32145992	32145993	rs9279499	rs9279499	rs116386615	0.943233	aveALL	EGFL8,PPT2	chr6	32145977	32146002	chr6	32145983	32146007
chr6	38710565	38710566	rs200046112	rs200046112	.	0.824477	TCTX	DNAH8,ORC6L	chr6	38710543	38710568	chr6	38710561	38710573
chr6	46097757	46097758	rs34269469	rs34269469	rs3734208	0.935305	aveALL	CLIC5	chr6	46097746	46097767	chr6	46097746	46097760
chr6	46097757	46097758	rs34269469	rs34269469	rs9311383	0.935305	aveALL	CLIC5	chr6	46097746	46097767	chr6	46097746	46097760
chr6	86353621	86353622	rs35725606	rs35725606	rs9362232	0.931058	WHMT	SNHG5,SNORD50A	chr6	86353621	86353642	chr6	86353606	86353638
chr6	86353621	86353622	rs35725606	rs35725606	rs9362232	0.931058	MEDU	SNHG5,SNORD50A	chr6	86353621	86353642	chr6	86353606	86353638
chr6	86353621	86353622	rs35725606	rs35725606	rs9362232	0.931058	aveALL	SNHG5,SNORD50A	chr6	86353621	86353642	chr6	86353606	86353638
chr6	86353621	86353622	rs71668859	rs71668859	rs9362232	0.931058	WHMT	SNHG5,SNORD50A	chr6	86353621	86353642	chr6	86353606	86353638
chr6	86353621	86353622	rs71668859	rs71668859	rs9362232	0.931058	MEDU	SNHG5,SNORD50A	chr6	86353621	86353642	chr6	86353606	86353638
chr6	86353621	86353622	rs71668859	rs71668859	rs9362232	0.931058	aveALL	SNHG5,SNORD50A	chr6	86353621	86353642	chr6	86353606	86353638
chr6	89790558	89790559	rs11374189	rs11374189	.	0.918775	aveALL	PNRC1	chr6	89790544	89790572	chr6	89790557	89790584
chr6	148831251	148831252	rs201579174	rs201579174	rs1147862	0.95538	aveALL	SASH1	chr6	148831231	148831256	chr6	148831219	148831277
chr6	160211420	160211421	rs58504486	rs58504486	rs2273826	0.992699	aveALL	PNLDC1	chr6	160211401	160211426	chr6	160211404	160211422
chr6	160211420	160211421	rs58504486	rs58504486	rs2273826	0.992699	WHMT	PNLDC1	chr6	160211401	160211426	chr6	160211404	160211422
chr7	26904329	26904330	rs112439431	rs112439431	rs17323934	0.895798	aveALL	SKAP2	chr7	26904312	26904331	chr7	26904315	26904332
chr7	99746443	99746444	rs11505847	rs11505847	.	0.813777	aveALL	STAG3	chr7	99746438	99746468	chr7	99746438	99746459
chr7	99716900	99716901	rs2293481	rs2293481	rs3807479	0.925078	aveALL	C7orf59	chr7	99716885	99716911	chr7	99716873	99716916
chr7	64541680	64541681	rs35578542	rs35578542	rs4302728	0.804406	aveALL	CCT6A,CCT6P3,CCT6P1	chr7	64541664	64541681	chr7	64541660	64541694
chr7	64541680	64541681	rs35578542	rs35578542	rs4302728	0.804406	HIPP	CCT6A,CCT6P3,CCT6P1	chr7	64541664	64541681	chr7	64541660	64541694
chr7	64541680	64541681	rs35578542	rs35578542	rs4302728	0.804406	PUTM	CCT6A,CCT6P3,CCT6P1	chr7	64541664	64541681	chr7	64541660	64541694
chr7	73256837	73256838	rs4717819	rs4717819	rs10276377	0.896351	aveALL	WBSCR27	chr7	73256812	73256839	chr7	73256831	73256846
chr7	73256837	73256838	rs4717819	rs4717819	rs10276377	0.896351	OCTX	WBSCR27	chr7	73256812	73256839	chr7	73256831	73256846
chr7	73256837	73256838	rs4717819	rs4717819	rs10276377	0.896351	TCTX	WBSCR27	chr7	73256812	73256839	chr7	73256831	73256846
chr7	73256837	73256838	rs4717819	rs4717819	rs10276377	0.896351	CRBL	WBSCR27	chr7	73256812	73256839	chr7	73256831	73256846
chr7	73256837	73256838	rs4717819	rs4717819	rs10276377	0.896351	HIPP	WBSCR27	chr7	73256812	73256839	chr7	73256831	73256846
chr7	35734642	35734643	rs62454607	rs62454607	.	0.905023	CRBL	HERPUD2	chr7	35734632	35734664	chr7	35734636	35734673
chr7	35734642	35734643	rs62454607	rs62454607	.	0.905023	THAL	HERPUD2	chr7	35734632	35734664	chr7	35734636	35734673
chr7	35734642	35734643	rs62454607	rs62454607	.	0.905023	aveALL	HERPUD2	chr7	35734632	35734664	chr7	35734636	35734673
chr7	44646471	44646472	rs6656	rs6656	rs56270255	0.890144	aveALL	DDX56	chr7	44646435	44646477	chr7	44646460	44646474
chr7	56131909	56131910	rs7811889	rs7811889	rs62457279	0.9149	FCTX	PSPH,LOC389493	chr7	56131907	56131926	chr7	56131905	56131923
chr7	56131909	56131910	rs7811889	rs7811889	rs62457279	0.9149	aveALL	PSPH,LOC389493	chr7	56131907	56131926	chr7	56131905	56131923
chr7	2671222	2671223	rs202113234	rs202113234	rs10274923	0.872645	OCTX	SDK1	chr7	2671206	2671246	chr7	2671213	2671228
chr7	6098855	6098856	rs34721967	rs34721967	.	0.896259	aveALL	AIMP2,EIF2AK1	chr7	6098852	6098875	chr7	6098852	6098868
chr7	26904329	26904330	rs142852921	rs142852921	rs17323934	0.856722	aveALL	SKAP2	chr7	26904312	26904331	chr7	26904315	26904332
chr7	33168886	33168887	rs35548596	rs35548596	rs10259915	0.891626	aveALL	BBS9	chr7	33168882	33168913	chr7	33168836	33168940
chr7	33168886	33168887	rs35548596	rs35548596	rs10259915	0.891626	MEDU	BBS9	chr7	33168882	33168913	chr7	33168836	33168940
chr7	35734642	35734643	rs67809240	rs67809240	.	0.864213	CRBL	HERPUD2	chr7	35734632	35734664	chr7	35734636	35734673
chr7	35734642	35734643	rs67809240	rs67809240	.	0.864213	THAL	HERPUD2	chr7	35734632	35734664	chr7	35734636	35734673
chr7	35734642	35734643	rs67809240	rs67809240	.	0.864213	aveALL	HERPUD2	chr7	35734632	35734664	chr7	35734636	35734673
chr7	44646471	44646472	rs35408595	rs35408595	rs56270255	0.989125	aveALL	DDX56	chr7	44646435	44646477	chr7	44646460	44646474
chr7	56131909	56131910	rs148216126	rs148216126	rs62457279	0.920231	aveALL	PSPH,LOC389493	chr7	56131907	56131926	chr7	56131905	56131923
chr7	56131909	56131910	rs148216126	rs148216126	rs62457279	0.920231	FCTX	PSPH,LOC389493	chr7	56131907	56131926	chr7	56131905	56131923
chr7	73256837	73256838	rs201658367	rs201658367	rs10276377	0.966706	TCTX	WBSCR27	chr7	73256812	73256839	chr7	73256831	73256846
chr7	73256837	73256838	rs201658367	rs201658367	rs10276377	0.966706	aveALL	WBSCR27	chr7	73256812	73256839	chr7	73256831	73256846
chr7	73256837	73256838	rs201658367	rs201658367	rs10276377	0.966706	CRBL	WBSCR27	chr7	73256812	73256839	chr7	73256831	73256846
chr7	73256837	73256838	rs201658367	rs201658367	rs10276377	0.966706	HIPP	WBSCR27	chr7	73256812	73256839	chr7	73256831	73256846
chr7	73256837	73256838	rs201658367	rs201658367	rs10276377	0.966706	OCTX	WBSCR27	chr7	73256812	73256839	chr7	73256831	73256846
chr7	99728789	99728790	rs58185311	rs58185311	rs35991721	0.804878	aveALL	STAG3	chr7	99728779	99728800	chr7	99728763	99728793
chr7	127032662	127032663	rs61336794	rs61336794	rs2269729	0.925076	CRBL	ZNF800	chr7	127032655	127032690	chr7	127032646	127032686
chr7	127054786	127054787	rs61336794	rs61336794	rs149618728	0.914607	CRBL	ZNF800	chr7	127054779	127054804	chr7	127054786	127054804
chr7	127054786	127054787	rs61336794	rs61336794	rs4731358	0.914607	CRBL	ZNF800	chr7	127054779	127054804	chr7	127054786	127054804
chr7	127032662	127032663	rs61336794	rs61336794	rs2269729	0.925076	aveALL	ZNF800	chr7	127032655	127032690	chr7	127032646	127032686
chr7	127054786	127054787	rs61336794	rs61336794	rs149618728	0.914607	aveALL	ZNF800	chr7	127054779	127054804	chr7	127054786	127054804
chr7	127054786	127054787	rs61336794	rs61336794	rs4731358	0.914607	aveALL	ZNF800	chr7	127054779	127054804	chr7	127054786	127054804
chr7	139026607	139026608	rs11410381	rs11410381	rs6965143	1	aveALL	LUC7L2	chr7	139026599	139026624	chr7	139026602	139026628
chr8	57906573	57906574	rs1044731	rs1044731	rs28362578	0.981357	FCTX	IMPAD1	chr8	57906571	57906596	chr8	57906564	57906596
chr8	144718253	144718254	rs11136309	rs11136309	rs1540558	0.921487	TCTX	NAPRT1	chr8	144718247	144718260	chr8	144718241	144718270
chr8	57906573	57906574	rs12056416	rs12056416	rs28362578	1	FCTX	IMPAD1	chr8	57906571	57906596	chr8	57906564	57906596
chr8	82754521	82754522	rs143794016	rs143794016	rs62514356	0.883307	aveALL	SNX16	chr8	82754521	82754538	chr8	82754513	82754524
chr8	101962900	101962901	rs1470764	rs1470764	rs71506350	0.93088	PFCTX	LOC650083	chr8	101962875	101962901	chr8	101962863	101962910
chr8	57906573	57906574	rs16921483	rs16921483	rs28362578	0.963345	FCTX	IMPAD1	chr8	57906571	57906596	chr8	57906564	57906596
chr8	11142388	11142389	rs2572428	rs2572428	.	0.947962	aveALL	LOC157740	chr8	11142377	11142402	chr8	11142364	11142389
chr8	146017781	146017782	rs2955196	rs2955196	rs2954658	0.819699	aveALL	ZNF34	chr8	146017769	146017784	chr8	146017759	146017793
chr8	146012259	146012260	rs2955196	rs2955196	rs4637890	0.877209	aveALL	ZNF34	chr8	146012247	146012274	chr8	146012256	146012343
chr8	41400312	41400313	rs35817098	rs35817098	rs7817629	0.844736	CRBL	AGPAT6	chr8	41400307	41400332	chr8	41400303	41400317
chr8	144718253	144718254	rs3750203	rs3750203	rs1540558	0.915284	TCTX	NAPRT1	chr8	144718247	144718260	chr8	144718241	144718270
chr8	144718253	144718254	rs4874086	rs4874086	rs1540558	0.849851	TCTX	NAPRT1	chr8	144718247	144718260	chr8	144718241	144718270
chr8	21994951	21994952	rs56377219	rs56377219	rs12679410	0.839767	aveALL	LGI3	chr8	21994951	21994962	chr8	21994909	21994959
chr8	52811757	52811758	rs7009748	rs7009748	rs13263909	0.838052	TCTX	PCMTD1,PXDNL	chr8	52811753	52811776	chr8	52811732	52811808
chr8	52811757	52811758	rs7009748	rs7009748	rs13263909	0.838052	CRBL	PCMTD1,PXDNL	chr8	52811753	52811776	chr8	52811732	52811808
chr8	52811757	52811758	rs7009748	rs7009748	rs13263909	0.838052	aveALL	PCMTD1,PXDNL	chr8	52811753	52811776	chr8	52811732	52811808
chr8	144718253	144718254	rs7821027	rs7821027	rs1540558	0.926451	TCTX	NAPRT1	chr8	144718247	144718260	chr8	144718241	144718270
chr8	11142388	11142389	rs3840697	rs3840697	.	0.854762	aveALL	LOC157740	chr8	11142377	11142402	chr8	11142364	11142389
chr8	21994951	21994952	rs202147264	rs202147264	rs12679410	0.821995	aveALL	LGI3	chr8	21994951	21994962	chr8	21994909	21994959
chr8	33424688	33424689	rs5890734	rs5890734	rs10112135	0.822318	aveALL	RNF122	chr8	33424688	33424703	chr8	33424655	33424714
chr8	82754521	82754522	rs141773374	rs141773374	rs62514356	0.915604	aveALL	SNX16	chr8	82754521	82754538	chr8	82754513	82754524
chr8	145703412	145703413	rs3832556	rs3832556	rs2620666	0.89734	aveALL	CYHR1	chr8	145703394	145703417	chr8	145703391	145703473
chr8	146017781	146017782	rs34734784	rs34734784	rs2954658	0.927074	aveALL	ZNF34	chr8	146017769	146017784	chr8	146017759	146017793
chr8	146012259	146012260	rs34734784	rs34734784	rs4637890	0.968191	aveALL	ZNF34	chr8	146012247	146012274	chr8	146012256	146012343
chr9	95088203	95088204	rs10081693	rs10081693	rs7860297	0.88547	aveALL	CENPP,IPPK	chr9	95088196	95088221	chr9	95088190	95088207
chr9	95088203	95088204	rs10081693	rs10081693	rs7860297	0.88547	CRBL	CENPP,IPPK	chr9	95088196	95088221	chr9	95088190	95088207
chr9	95088203	95088204	rs10081693	rs10081693	rs7860297	0.88547	HIPP	CENPP,IPPK	chr9	95088196	95088221	chr9	95088190	95088207
chr9	95088203	95088204	rs10081693	rs10081693	rs7860297	0.88547	OCTX	CENPP,IPPK	chr9	95088196	95088221	chr9	95088190	95088207
chr9	95088203	95088204	rs10081693	rs10081693	rs7860297	0.88547	TCTX	CENPP,IPPK	chr9	95088196	95088221	chr9	95088190	95088207
chr9	95088203	95088204	rs10081693	rs10081693	rs7860297	0.88547	WHMT	CENPP,IPPK	chr9	95088196	95088221	chr9	95088190	95088207
chr9	95088203	95088204	rs10081693	rs10081693	rs7860297	0.88547	MEDU	CENPP,IPPK	chr9	95088196	95088221	chr9	95088190	95088207
chr9	95088203	95088204	rs10081693	rs10081693	rs7860297	0.88547	FCTX	CENPP,IPPK	chr9	95088196	95088221	chr9	95088190	95088207
chr9	95088203	95088204	rs10081693	rs10081693	rs7860297	0.88547	THAL	CENPP,IPPK	chr9	95088196	95088221	chr9	95088190	95088207
chr9	132586467	132586468	rs10115114	rs10115114	rs13300897	0.813037	FCTX	TOR1B	chr9	132586458	132586469	chr9	132586427	132586488
chr9	132597620	132597621	rs10115114	rs10115114	rs62315932	0.859485	FCTX	TOR1B	chr9	132597619	132597644	chr9	132597620	132597643
chr9	132597620	132597621	rs10115114	rs10115114	rs11790613	0.859485	FCTX	TOR1B	chr9	132597619	132597644	chr9	132597620	132597643
chr9	132586467	132586468	rs10115114	rs10115114	rs13300897	0.813037	CRBL	TOR1B	chr9	132586458	132586469	chr9	132586427	132586488
chr9	132597620	132597621	rs10115114	rs10115114	rs62315932	0.859485	CRBL	TOR1B	chr9	132597619	132597644	chr9	132597620	132597643
chr9	132597620	132597621	rs10115114	rs10115114	rs11790613	0.859485	CRBL	TOR1B	chr9	132597619	132597644	chr9	132597620	132597643
chr9	132597620	132597621	rs10116248	rs10116248	rs11790613	0.876299	PONS	TOR1B	chr9	132597619	132597644	chr9	132597620	132597643
chr9	132597620	132597621	rs10116248	rs10116248	rs62315932	0.876299	PONS	TOR1B	chr9	132597619	132597644	chr9	132597620	132597643
chr9	132586467	132586468	rs10116248	rs10116248	rs13300897	0.840867	PONS	TOR1B	chr9	132586458	132586469	chr9	132586427	132586488
chr9	132597620	132597621	rs10116248	rs10116248	rs11790613	0.876299	CRBL	TOR1B	chr9	132597619	132597644	chr9	132597620	132597643
chr9	132597620	132597621	rs10116248	rs10116248	rs62315932	0.876299	CRBL	TOR1B	chr9	132597619	132597644	chr9	132597620	132597643
chr9	132586467	132586468	rs10116248	rs10116248	rs13300897	0.840867	CRBL	TOR1B	chr9	132586458	132586469	chr9	132586427	132586488
chr9	132597620	132597621	rs10116248	rs10116248	rs11790613	0.876299	FCTX	TOR1B	chr9	132597619	132597644	chr9	132597620	132597643
chr9	132597620	132597621	rs10116248	rs10116248	rs62315932	0.876299	FCTX	TOR1B	chr9	132597619	132597644	chr9	132597620	132597643
chr9	132586467	132586468	rs10116248	rs10116248	rs13300897	0.840867	FCTX	TOR1B	chr9	132586458	132586469	chr9	132586427	132586488
chr9	85834742	85834743	rs10125314	rs10125314	rs12237222	0.824335	FCTX	FRMD3	chr9	85834733	85834758	chr9	85834720	85834752
chr9	132586467	132586468	rs1043186	rs1043186	rs13300897	0.960206	PONS	TOR1B	chr9	132586458	132586469	chr9	132586427	132586488
chr9	132586467	132586468	rs1043186	rs1043186	rs13300897	0.960206	FCTX	TOR1B	chr9	132586458	132586469	chr9	132586427	132586488
chr9	132586467	132586468	rs1043186	rs1043186	rs13300897	0.960206	CRBL	TOR1B	chr9	132586458	132586469	chr9	132586427	132586488
chr9	85834742	85834743	rs10867956	rs10867956	rs12237222	0.880812	FCTX	FRMD3	chr9	85834733	85834758	chr9	85834720	85834752
chr9	132597620	132597621	rs10988519	rs10988519	rs11790613	0.876299	FCTX	TOR1B	chr9	132597619	132597644	chr9	132597620	132597643
chr9	132597620	132597621	rs10988519	rs10988519	rs62315932	0.876299	FCTX	TOR1B	chr9	132597619	132597644	chr9	132597620	132597643
chr9	132586467	132586468	rs10988519	rs10988519	rs13300897	0.840867	FCTX	TOR1B	chr9	132586458	132586469	chr9	132586427	132586488
chr9	132597620	132597621	rs10988519	rs10988519	rs11790613	0.876299	CRBL	TOR1B	chr9	132597619	132597644	chr9	132597620	132597643
chr9	132597620	132597621	rs10988519	rs10988519	rs62315932	0.876299	CRBL	TOR1B	chr9	132597619	132597644	chr9	132597620	132597643
chr9	132586467	132586468	rs10988519	rs10988519	rs13300897	0.840867	CRBL	TOR1B	chr9	132586458	132586469	chr9	132586427	132586488
chr9	132597620	132597621	rs10988519	rs10988519	rs11790613	0.876299	PONS	TOR1B	chr9	132597619	132597644	chr9	132597620	132597643
chr9	132597620	132597621	rs10988519	rs10988519	rs62315932	0.876299	PONS	TOR1B	chr9	132597619	132597644	chr9	132597620	132597643
chr9	132586467	132586468	rs10988519	rs10988519	rs13300897	0.840867	PONS	TOR1B	chr9	132586458	132586469	chr9	132586427	132586488
chr9	110045256	110045257	rs11573711	rs11573711	rs11573607	0.83818	PFCTX	RAD23B	chr9	110045251	110045268	chr9	110045253	110045300
chr9	132586467	132586468	rs11789668	rs11789668	rs13300897	0.940828	CRBL	TOR1B	chr9	132586458	132586469	chr9	132586427	132586488
chr9	132586467	132586468	rs11789668	rs11789668	rs13300897	0.940828	FCTX	TOR1B	chr9	132586458	132586469	chr9	132586427	132586488
chr9	132586467	132586468	rs11789668	rs11789668	rs13300897	0.940828	PONS	TOR1B	chr9	132586458	132586469	chr9	132586427	132586488
chr9	132597620	132597621	rs11790814	rs11790814	rs11790613	0.993501	CRBL	TOR1B	chr9	132597619	132597644	chr9	132597620	132597643
chr9	132597620	132597621	rs11790814	rs11790814	rs62315932	0.993501	CRBL	TOR1B	chr9	132597619	132597644	chr9	132597620	132597643
chr9	132586467	132586468	rs11790814	rs11790814	rs13300897	0.806708	CRBL	TOR1B	chr9	132586458	132586469	chr9	132586427	132586488
chr9	132586467	132586468	rs11793162	rs11793162	rs13300897	0.827873	FCTX	TOR1B	chr9	132586458	132586469	chr9	132586427	132586488
chr9	132597620	132597621	rs11793162	rs11793162	rs62315932	0.86359	FCTX	TOR1B	chr9	132597619	132597644	chr9	132597620	132597643
chr9	132597620	132597621	rs11793162	rs11793162	rs11790613	0.86359	FCTX	TOR1B	chr9	132597619	132597644	chr9	132597620	132597643
chr9	132586467	132586468	rs11793162	rs11793162	rs13300897	0.827873	CRBL	TOR1B	chr9	132586458	132586469	chr9	132586427	132586488
chr9	132597620	132597621	rs11793162	rs11793162	rs62315932	0.86359	CRBL	TOR1B	chr9	132597619	132597644	chr9	132597620	132597643
chr9	132597620	132597621	rs11793162	rs11793162	rs11790613	0.86359	CRBL	TOR1B	chr9	132597619	132597644	chr9	132597620	132597643
chr9	132586467	132586468	rs11793162	rs11793162	rs13300897	0.827873	PONS	TOR1B	chr9	132586458	132586469	chr9	132586427	132586488
chr9	132597620	132597621	rs11793162	rs11793162	rs62315932	0.86359	PONS	TOR1B	chr9	132597619	132597644	chr9	132597620	132597643
chr9	132597620	132597621	rs11793162	rs11793162	rs11790613	0.86359	PONS	TOR1B	chr9	132597619	132597644	chr9	132597620	132597643
chr9	132586467	132586468	rs11793686	rs11793686	rs13300897	0.812226	PONS	TOR1B	chr9	132586458	132586469	chr9	132586427	132586488
chr9	132597620	132597621	rs11793686	rs11793686	rs62315932	1	PONS	TOR1B	chr9	132597619	132597644	chr9	132597620	132597643
chr9	132597620	132597621	rs11793686	rs11793686	rs11790613	1	PONS	TOR1B	chr9	132597619	132597644	chr9	132597620	132597643
chr9	132586467	132586468	rs11793686	rs11793686	rs13300897	0.812226	CRBL	TOR1B	chr9	132586458	132586469	chr9	132586427	132586488
chr9	132597620	132597621	rs11793686	rs11793686	rs62315932	1	CRBL	TOR1B	chr9	132597619	132597644	chr9	132597620	132597643
chr9	132597620	132597621	rs11793686	rs11793686	rs11790613	1	CRBL	TOR1B	chr9	132597619	132597644	chr9	132597620	132597643
chr9	132586467	132586468	rs11793686	rs11793686	rs13300897	0.812226	FCTX	TOR1B	chr9	132586458	132586469	chr9	132586427	132586488
chr9	132597620	132597621	rs11793686	rs11793686	rs62315932	1	FCTX	TOR1B	chr9	132597619	132597644	chr9	132597620	132597643
chr9	132597620	132597621	rs11793686	rs11793686	rs11790613	1	FCTX	TOR1B	chr9	132597619	132597644	chr9	132597620	132597643
chr9	132597620	132597621	rs12634	rs12634	rs11790613	0.843214	FCTX	TOR1B	chr9	132597619	132597644	chr9	132597620	132597643
chr9	132597620	132597621	rs12634	rs12634	rs62315932	0.843214	FCTX	TOR1B	chr9	132597619	132597644	chr9	132597620	132597643
chr9	132586467	132586468	rs12634	rs12634	rs13300897	0.903717	FCTX	TOR1B	chr9	132586458	132586469	chr9	132586427	132586488
chr9	132597620	132597621	rs12634	rs12634	rs11790613	0.843214	PONS	TOR1B	chr9	132597619	132597644	chr9	132597620	132597643
chr9	132597620	132597621	rs12634	rs12634	rs62315932	0.843214	PONS	TOR1B	chr9	132597619	132597644	chr9	132597620	132597643
chr9	132586467	132586468	rs12634	rs12634	rs13300897	0.903717	PONS	TOR1B	chr9	132586458	132586469	chr9	132586427	132586488
chr9	132597620	132597621	rs12634	rs12634	rs11790613	0.843214	CRBL	TOR1B	chr9	132597619	132597644	chr9	132597620	132597643
chr9	132597620	132597621	rs12634	rs12634	rs62315932	0.843214	CRBL	TOR1B	chr9	132597619	132597644	chr9	132597620	132597643
chr9	132586467	132586468	rs12634	rs12634	rs13300897	0.903717	CRBL	TOR1B	chr9	132586458	132586469	chr9	132586427	132586488
chr9	132597620	132597621	rs13283293	rs13283293	rs11790613	0.893573	PONS	TOR1B	chr9	132597619	132597644	chr9	132597620	132597643
chr9	132586467	132586468	rs13283293	rs13283293	rs13300897	0.857384	PONS	TOR1B	chr9	132586458	132586469	chr9	132586427	132586488
chr9	132597620	132597621	rs13283293	rs13283293	rs62315932	0.893573	PONS	TOR1B	chr9	132597619	132597644	chr9	132597620	132597643
chr9	132597620	132597621	rs13283293	rs13283293	rs11790613	0.893573	FCTX	TOR1B	chr9	132597619	132597644	chr9	132597620	132597643
chr9	132586467	132586468	rs13283293	rs13283293	rs13300897	0.857384	FCTX	TOR1B	chr9	132586458	132586469	chr9	132586427	132586488
chr9	132597620	132597621	rs13283293	rs13283293	rs62315932	0.893573	FCTX	TOR1B	chr9	132597619	132597644	chr9	132597620	132597643
chr9	132597620	132597621	rs13283293	rs13283293	rs11790613	0.893573	CRBL	TOR1B	chr9	132597619	132597644	chr9	132597620	132597643
chr9	132586467	132586468	rs13283293	rs13283293	rs13300897	0.857384	CRBL	TOR1B	chr9	132586458	132586469	chr9	132586427	132586488
chr9	132597620	132597621	rs13283293	rs13283293	rs62315932	0.893573	CRBL	TOR1B	chr9	132597619	132597644	chr9	132597620	132597643
chr9	132597620	132597621	rs13283584	rs13283584	rs11790613	0.843214	FCTX	TOR1B	chr9	132597619	132597644	chr9	132597620	132597643
chr9	132597620	132597621	rs13283584	rs13283584	rs62315932	0.843214	FCTX	TOR1B	chr9	132597619	132597644	chr9	132597620	132597643
chr9	132586467	132586468	rs13283584	rs13283584	rs13300897	0.903717	FCTX	TOR1B	chr9	132586458	132586469	chr9	132586427	132586488
chr9	132597620	132597621	rs13283584	rs13283584	rs11790613	0.843214	CRBL	TOR1B	chr9	132597619	132597644	chr9	132597620	132597643
chr9	132597620	132597621	rs13283584	rs13283584	rs62315932	0.843214	CRBL	TOR1B	chr9	132597619	132597644	chr9	132597620	132597643
chr9	132586467	132586468	rs13283584	rs13283584	rs13300897	0.903717	CRBL	TOR1B	chr9	132586458	132586469	chr9	132586427	132586488
chr9	132597620	132597621	rs13283584	rs13283584	rs11790613	0.843214	PONS	TOR1B	chr9	132597619	132597644	chr9	132597620	132597643
chr9	132597620	132597621	rs13283584	rs13283584	rs62315932	0.843214	PONS	TOR1B	chr9	132597619	132597644	chr9	132597620	132597643
chr9	132586467	132586468	rs13283584	rs13283584	rs13300897	0.903717	PONS	TOR1B	chr9	132586458	132586469	chr9	132586427	132586488
chr9	132597620	132597621	rs13285323	rs13285323	rs62315932	0.809328	CRBL	TOR1B	chr9	132597619	132597644	chr9	132597620	132597643
chr9	132597620	132597621	rs13285323	rs13285323	rs11790613	0.809328	CRBL	TOR1B	chr9	132597619	132597644	chr9	132597620	132597643
chr9	132586467	132586468	rs13285323	rs13285323	rs13300897	0.856461	CRBL	TOR1B	chr9	132586458	132586469	chr9	132586427	132586488
chr9	132597620	132597621	rs13285323	rs13285323	rs62315932	0.809328	FCTX	TOR1B	chr9	132597619	132597644	chr9	132597620	132597643
chr9	132597620	132597621	rs13285323	rs13285323	rs11790613	0.809328	FCTX	TOR1B	chr9	132597619	132597644	chr9	132597620	132597643
chr9	132586467	132586468	rs13285323	rs13285323	rs13300897	0.856461	FCTX	TOR1B	chr9	132586458	132586469	chr9	132586427	132586488
chr9	132586467	132586468	rs13295142	rs13295142	rs13300897	0.849118	HIPP	USP20	chr9	132586458	132586469	chr9	132586427	132586488
chr9	132586467	132586468	rs13297359	rs13297359	rs13300897	0.852353	FCTX	TOR1B	chr9	132586458	132586469	chr9	132586427	132586488
chr9	132597620	132597621	rs13297359	rs13297359	rs62315932	0.942021	FCTX	TOR1B	chr9	132597619	132597644	chr9	132597620	132597643
chr9	132597620	132597621	rs13297359	rs13297359	rs11790613	0.942021	FCTX	TOR1B	chr9	132597619	132597644	chr9	132597620	132597643
chr9	132586467	132586468	rs13297359	rs13297359	rs13300897	0.852353	CRBL	TOR1B	chr9	132586458	132586469	chr9	132586427	132586488
chr9	132597620	132597621	rs13297359	rs13297359	rs62315932	0.942021	CRBL	TOR1B	chr9	132597619	132597644	chr9	132597620	132597643
chr9	132597620	132597621	rs13297359	rs13297359	rs11790613	0.942021	CRBL	TOR1B	chr9	132597619	132597644	chr9	132597620	132597643
chr9	132586467	132586468	rs13297359	rs13297359	rs13300897	0.852353	PONS	TOR1B	chr9	132586458	132586469	chr9	132586427	132586488
chr9	132597620	132597621	rs13297359	rs13297359	rs62315932	0.942021	PONS	TOR1B	chr9	132597619	132597644	chr9	132597620	132597643
chr9	132597620	132597621	rs13297359	rs13297359	rs11790613	0.942021	PONS	TOR1B	chr9	132597619	132597644	chr9	132597620	132597643
chr9	132597620	132597621	rs13298190	rs13298190	rs62315932	0.859485	CRBL	TOR1B	chr9	132597619	132597644	chr9	132597620	132597643
chr9	132597620	132597621	rs13298190	rs13298190	rs11790613	0.859485	CRBL	TOR1B	chr9	132597619	132597644	chr9	132597620	132597643
chr9	132586467	132586468	rs13298190	rs13298190	rs13300897	0.813037	CRBL	TOR1B	chr9	132586458	132586469	chr9	132586427	132586488
chr9	132597620	132597621	rs13298190	rs13298190	rs62315932	0.859485	FCTX	TOR1B	chr9	132597619	132597644	chr9	132597620	132597643
chr9	132597620	132597621	rs13298190	rs13298190	rs11790613	0.859485	FCTX	TOR1B	chr9	132597619	132597644	chr9	132597620	132597643
chr9	132586467	132586468	rs13298190	rs13298190	rs13300897	0.813037	FCTX	TOR1B	chr9	132586458	132586469	chr9	132586427	132586488
chr9	85834742	85834743	rs1408101	rs1408101	rs12237222	0.994667	FCTX	FRMD3	chr9	85834733	85834758	chr9	85834720	85834752
chr9	85834742	85834743	rs1408102	rs1408102	rs12237222	0.994667	FCTX	FRMD3	chr9	85834733	85834758	chr9	85834720	85834752
chr9	85834742	85834743	rs1408103	rs1408103	rs12237222	1	FCTX	FRMD3	chr9	85834733	85834758	chr9	85834720	85834752
chr9	139651953	139651954	rs2248077	rs2248077	rs2811736	1	TCTX	UNQ2541	chr9	139651953	139651972	chr9	139651944	139651995
chr9	139651953	139651954	rs2248077	rs2248077	rs2811736	1	FCTX	UNQ2541	chr9	139651953	139651972	chr9	139651944	139651995
chr9	132597620	132597621	rs2274507	rs2274507	rs11790613	0.879734	FCTX	TOR1B	chr9	132597619	132597644	chr9	132597620	132597643
chr9	132586467	132586468	rs2274507	rs2274507	rs13300897	0.914653	FCTX	TOR1B	chr9	132586458	132586469	chr9	132586427	132586488
chr9	132597620	132597621	rs2274507	rs2274507	rs62315932	0.879734	FCTX	TOR1B	chr9	132597619	132597644	chr9	132597620	132597643
chr9	132597620	132597621	rs2274507	rs2274507	rs11790613	0.879734	CRBL	TOR1B	chr9	132597619	132597644	chr9	132597620	132597643
chr9	132586467	132586468	rs2274507	rs2274507	rs13300897	0.914653	CRBL	TOR1B	chr9	132586458	132586469	chr9	132586427	132586488
chr9	132597620	132597621	rs2274507	rs2274507	rs62315932	0.879734	CRBL	TOR1B	chr9	132597619	132597644	chr9	132597620	132597643
chr9	132597620	132597621	rs2274508	rs2274508	rs62315932	0.986983	FCTX	TOR1B	chr9	132597619	132597644	chr9	132597620	132597643
chr9	132586467	132586468	rs2274508	rs2274508	rs13300897	0.824179	FCTX	TOR1B	chr9	132586458	132586469	chr9	132586427	132586488
chr9	132597620	132597621	rs2274508	rs2274508	rs11790613	0.986983	FCTX	TOR1B	chr9	132597619	132597644	chr9	132597620	132597643
chr9	132597620	132597621	rs2274508	rs2274508	rs62315932	0.986983	PONS	TOR1B	chr9	132597619	132597644	chr9	132597620	132597643
chr9	132586467	132586468	rs2274508	rs2274508	rs13300897	0.824179	PONS	TOR1B	chr9	132586458	132586469	chr9	132586427	132586488
chr9	132597620	132597621	rs2274508	rs2274508	rs11790613	0.986983	PONS	TOR1B	chr9	132597619	132597644	chr9	132597620	132597643
chr9	132597620	132597621	rs2274508	rs2274508	rs62315932	0.986983	CRBL	TOR1B	chr9	132597619	132597644	chr9	132597620	132597643
chr9	132586467	132586468	rs2274508	rs2274508	rs13300897	0.824179	CRBL	TOR1B	chr9	132586458	132586469	chr9	132586427	132586488
chr9	132597620	132597621	rs2274508	rs2274508	rs11790613	0.986983	CRBL	TOR1B	chr9	132597619	132597644	chr9	132597620	132597643
chr9	132586467	132586468	rs2287367	rs2287367	rs13300897	0.857384	CRBL	TOR1B	chr9	132586458	132586469	chr9	132586427	132586488
chr9	132597620	132597621	rs2287367	rs2287367	rs11790613	0.893573	CRBL	TOR1B	chr9	132597619	132597644	chr9	132597620	132597643
chr9	132597620	132597621	rs2287367	rs2287367	rs62315932	0.893573	CRBL	TOR1B	chr9	132597619	132597644	chr9	132597620	132597643
chr9	132586467	132586468	rs2287367	rs2287367	rs13300897	0.857384	PONS	TOR1B	chr9	132586458	132586469	chr9	132586427	132586488
chr9	132597620	132597621	rs2287367	rs2287367	rs11790613	0.893573	PONS	TOR1B	chr9	132597619	132597644	chr9	132597620	132597643
chr9	132597620	132597621	rs2287367	rs2287367	rs62315932	0.893573	PONS	TOR1B	chr9	132597619	132597644	chr9	132597620	132597643
chr9	132586467	132586468	rs2287367	rs2287367	rs13300897	0.857384	FCTX	TOR1B	chr9	132586458	132586469	chr9	132586427	132586488
chr9	132597620	132597621	rs2287367	rs2287367	rs11790613	0.893573	FCTX	TOR1B	chr9	132597619	132597644	chr9	132597620	132597643
chr9	132597620	132597621	rs2287367	rs2287367	rs62315932	0.893573	FCTX	TOR1B	chr9	132597619	132597644	chr9	132597620	132597643
chr9	132597620	132597621	rs2296793	rs2296793	rs11790613	0.874055	CRBL	TOR1B	chr9	132597619	132597644	chr9	132597620	132597643
chr9	132597620	132597621	rs2296793	rs2296793	rs62315932	0.874055	CRBL	TOR1B	chr9	132597619	132597644	chr9	132597620	132597643
chr9	132586467	132586468	rs2296793	rs2296793	rs13300897	0.936246	CRBL	TOR1B	chr9	132586458	132586469	chr9	132586427	132586488
chr9	132597620	132597621	rs2296793	rs2296793	rs11790613	0.874055	FCTX	TOR1B	chr9	132597619	132597644	chr9	132597620	132597643
chr9	132597620	132597621	rs2296793	rs2296793	rs62315932	0.874055	FCTX	TOR1B	chr9	132597619	132597644	chr9	132597620	132597643
chr9	132586467	132586468	rs2296793	rs2296793	rs13300897	0.936246	FCTX	TOR1B	chr9	132586458	132586469	chr9	132586427	132586488
chr9	132597620	132597621	rs2296793	rs2296793	rs11790613	0.874055	PONS	TOR1B	chr9	132597619	132597644	chr9	132597620	132597643
chr9	132597620	132597621	rs2296793	rs2296793	rs62315932	0.874055	PONS	TOR1B	chr9	132597619	132597644	chr9	132597620	132597643
chr9	132586467	132586468	rs2296793	rs2296793	rs13300897	0.936246	PONS	TOR1B	chr9	132586458	132586469	chr9	132586427	132586488
chr9	132586467	132586468	rs2302820	rs2302820	rs13300897	0.840867	PONS	TOR1B	chr9	132586458	132586469	chr9	132586427	132586488
chr9	132597620	132597621	rs2302820	rs2302820	rs62315932	0.876299	PONS	TOR1B	chr9	132597619	132597644	chr9	132597620	132597643
chr9	132597620	132597621	rs2302820	rs2302820	rs11790613	0.876299	PONS	TOR1B	chr9	132597619	132597644	chr9	132597620	132597643
chr9	132586467	132586468	rs2302820	rs2302820	rs13300897	0.840867	CRBL	TOR1B	chr9	132586458	132586469	chr9	132586427	132586488
chr9	132597620	132597621	rs2302820	rs2302820	rs62315932	0.876299	CRBL	TOR1B	chr9	132597619	132597644	chr9	132597620	132597643
chr9	132597620	132597621	rs2302820	rs2302820	rs11790613	0.876299	CRBL	TOR1B	chr9	132597619	132597644	chr9	132597620	132597643
chr9	132586467	132586468	rs2302820	rs2302820	rs13300897	0.840867	FCTX	TOR1B	chr9	132586458	132586469	chr9	132586427	132586488
chr9	132597620	132597621	rs2302820	rs2302820	rs62315932	0.876299	FCTX	TOR1B	chr9	132597619	132597644	chr9	132597620	132597643
chr9	132597620	132597621	rs2302820	rs2302820	rs11790613	0.876299	FCTX	TOR1B	chr9	132597619	132597644	chr9	132597620	132597643
chr9	139651953	139651954	rs2784070	rs2784070	rs2811736	0.991903	FCTX	UNQ2541	chr9	139651953	139651972	chr9	139651944	139651995
chr9	139651953	139651954	rs2784070	rs2784070	rs2811736	0.991903	TCTX	UNQ2541	chr9	139651953	139651972	chr9	139651944	139651995
chr9	100356838	100356839	rs2805793	rs2805793	rs2805786	0.907833	CRBL	TMOD1,TSTD2	chr9	100356831	100356854	chr9	100356797	100356863
chr9	139702467	139702468	rs2811723	rs2811723	rs11537630	0.861415	aveALL	LOC100131193	chr9	139702445	139702470	chr9	139702457	139702478
chr9	132597620	132597621	rs3814545	rs3814545	rs11790613	0.892353	FCTX	TOR1B	chr9	132597619	132597644	chr9	132597620	132597643
chr9	132597620	132597621	rs3814545	rs3814545	rs62315932	0.892353	FCTX	TOR1B	chr9	132597619	132597644	chr9	132597620	132597643
chr9	132586467	132586468	rs3814545	rs3814545	rs13300897	0.901725	FCTX	TOR1B	chr9	132586458	132586469	chr9	132586427	132586488
chr9	132597620	132597621	rs3814545	rs3814545	rs11790613	0.892353	CRBL	TOR1B	chr9	132597619	132597644	chr9	132597620	132597643
chr9	132597620	132597621	rs3814545	rs3814545	rs62315932	0.892353	CRBL	TOR1B	chr9	132597619	132597644	chr9	132597620	132597643
chr9	132586467	132586468	rs3814545	rs3814545	rs13300897	0.901725	CRBL	TOR1B	chr9	132586458	132586469	chr9	132586427	132586488
chr9	132597620	132597621	rs3814546	rs3814546	rs11790613	1	FCTX	TOR1B	chr9	132597619	132597644	chr9	132597620	132597643
chr9	132586467	132586468	rs3814546	rs3814546	rs13300897	0.812226	FCTX	TOR1B	chr9	132586458	132586469	chr9	132586427	132586488
chr9	132597620	132597621	rs3814546	rs3814546	rs62315932	1	FCTX	TOR1B	chr9	132597619	132597644	chr9	132597620	132597643
chr9	132597620	132597621	rs3814546	rs3814546	rs11790613	1	PONS	TOR1B	chr9	132597619	132597644	chr9	132597620	132597643
chr9	132586467	132586468	rs3814546	rs3814546	rs13300897	0.812226	PONS	TOR1B	chr9	132586458	132586469	chr9	132586427	132586488
chr9	132597620	132597621	rs3814546	rs3814546	rs62315932	1	PONS	TOR1B	chr9	132597619	132597644	chr9	132597620	132597643
chr9	132597620	132597621	rs3814546	rs3814546	rs11790613	1	CRBL	TOR1B	chr9	132597619	132597644	chr9	132597620	132597643
chr9	132586467	132586468	rs3814546	rs3814546	rs13300897	0.812226	CRBL	TOR1B	chr9	132586458	132586469	chr9	132586427	132586488
chr9	132597620	132597621	rs3814546	rs3814546	rs62315932	1	CRBL	TOR1B	chr9	132597619	132597644	chr9	132597620	132597643
chr9	132586467	132586468	rs3814547	rs3814547	rs13300897	0.824179	CRBL	TOR1B	chr9	132586458	132586469	chr9	132586427	132586488
chr9	132597620	132597621	rs3814547	rs3814547	rs62315932	0.986983	CRBL	TOR1B	chr9	132597619	132597644	chr9	132597620	132597643
chr9	132597620	132597621	rs3814547	rs3814547	rs11790613	0.986983	CRBL	TOR1B	chr9	132597619	132597644	chr9	132597620	132597643
chr9	132586467	132586468	rs3814547	rs3814547	rs13300897	0.824179	PONS	TOR1B	chr9	132586458	132586469	chr9	132586427	132586488
chr9	132597620	132597621	rs3814547	rs3814547	rs62315932	0.986983	PONS	TOR1B	chr9	132597619	132597644	chr9	132597620	132597643
chr9	132597620	132597621	rs3814547	rs3814547	rs11790613	0.986983	PONS	TOR1B	chr9	132597619	132597644	chr9	132597620	132597643
chr9	132586467	132586468	rs3814547	rs3814547	rs13300897	0.824179	FCTX	TOR1B	chr9	132586458	132586469	chr9	132586427	132586488
chr9	132597620	132597621	rs3814547	rs3814547	rs62315932	0.986983	FCTX	TOR1B	chr9	132597619	132597644	chr9	132597620	132597643
chr9	132597620	132597621	rs3814547	rs3814547	rs11790613	0.986983	FCTX	TOR1B	chr9	132597619	132597644	chr9	132597620	132597643
chr9	132597620	132597621	rs3814548	rs3814548	rs11790613	0.879734	CRBL	TOR1B	chr9	132597619	132597644	chr9	132597620	132597643
chr9	132597620	132597621	rs3814548	rs3814548	rs62315932	0.879734	CRBL	TOR1B	chr9	132597619	132597644	chr9	132597620	132597643
chr9	132586467	132586468	rs3814548	rs3814548	rs13300897	0.914653	CRBL	TOR1B	chr9	132586458	132586469	chr9	132586427	132586488
chr9	132597620	132597621	rs3814548	rs3814548	rs11790613	0.879734	FCTX	TOR1B	chr9	132597619	132597644	chr9	132597620	132597643
chr9	132597620	132597621	rs3814548	rs3814548	rs62315932	0.879734	FCTX	TOR1B	chr9	132597619	132597644	chr9	132597620	132597643
chr9	132586467	132586468	rs3814548	rs3814548	rs13300897	0.914653	FCTX	TOR1B	chr9	132586458	132586469	chr9	132586427	132586488
chr9	117267941	117267942	rs4527950	rs4527950	rs10817631	0.889874	aveALL	DFNB31	chr9	117267924	117267949	chr9	117267903	117267957
chr9	117267941	117267942	rs4527950	rs4527950	rs10817631	0.889874	WHMT	DFNB31	chr9	117267924	117267949	chr9	117267903	117267957
chr9	140095435	140095436	rs66855886	rs66855886	rs66708191	0.941683	aveALL	SSNA1	chr9	140095431	140095448	chr9	140095430	140095442
chr9	140473387	140473388	rs67089520	rs67089520	rs3763610	1	aveALL	WDR85	chr9	140473380	140473410	chr9	140473361	140473401
chr9	132597620	132597621	rs7019254	rs7019254	rs11790613	1	CRBL	TOR1B	chr9	132597619	132597644	chr9	132597620	132597643
chr9	132597620	132597621	rs7019254	rs7019254	rs62315932	1	CRBL	TOR1B	chr9	132597619	132597644	chr9	132597620	132597643
chr9	132586467	132586468	rs7019254	rs7019254	rs13300897	0.812226	CRBL	TOR1B	chr9	132586458	132586469	chr9	132586427	132586488
chr9	132597620	132597621	rs7019254	rs7019254	rs11790613	1	FCTX	TOR1B	chr9	132597619	132597644	chr9	132597620	132597643
chr9	132597620	132597621	rs7019254	rs7019254	rs62315932	1	FCTX	TOR1B	chr9	132597619	132597644	chr9	132597620	132597643
chr9	132586467	132586468	rs7019254	rs7019254	rs13300897	0.812226	FCTX	TOR1B	chr9	132586458	132586469	chr9	132586427	132586488
chr9	132597620	132597621	rs7019254	rs7019254	rs11790613	1	PONS	TOR1B	chr9	132597619	132597644	chr9	132597620	132597643
chr9	132597620	132597621	rs7019254	rs7019254	rs62315932	1	PONS	TOR1B	chr9	132597619	132597644	chr9	132597620	132597643
chr9	132586467	132586468	rs7019254	rs7019254	rs13300897	0.812226	PONS	TOR1B	chr9	132586458	132586469	chr9	132586427	132586488
chr9	132597620	132597621	rs7023281	rs7023281	rs62315932	0.987062	CRBL	TOR1B	chr9	132597619	132597644	chr9	132597620	132597643
chr9	132597620	132597621	rs7023281	rs7023281	rs11790613	0.987062	CRBL	TOR1B	chr9	132597619	132597644	chr9	132597620	132597643
chr9	132586467	132586468	rs7023281	rs7023281	rs13300897	0.801241	CRBL	TOR1B	chr9	132586458	132586469	chr9	132586427	132586488
chr9	132597620	132597621	rs7023281	rs7023281	rs62315932	0.987062	PONS	TOR1B	chr9	132597619	132597644	chr9	132597620	132597643
chr9	132597620	132597621	rs7023281	rs7023281	rs11790613	0.987062	PONS	TOR1B	chr9	132597619	132597644	chr9	132597620	132597643
chr9	132586467	132586468	rs7023281	rs7023281	rs13300897	0.801241	PONS	TOR1B	chr9	132586458	132586469	chr9	132586427	132586488
chr9	132597620	132597621	rs7023281	rs7023281	rs62315932	0.987062	FCTX	TOR1B	chr9	132597619	132597644	chr9	132597620	132597643
chr9	132597620	132597621	rs7023281	rs7023281	rs11790613	0.987062	FCTX	TOR1B	chr9	132597619	132597644	chr9	132597620	132597643
chr9	132586467	132586468	rs7023281	rs7023281	rs13300897	0.801241	FCTX	TOR1B	chr9	132586458	132586469	chr9	132586427	132586488
chr9	132586467	132586468	rs7025488	rs7025488	rs13300897	0.885938	PONS	TOR1B	chr9	132586458	132586469	chr9	132586427	132586488
chr9	132597620	132597621	rs7025488	rs7025488	rs62315932	0.826034	PONS	TOR1B	chr9	132597619	132597644	chr9	132597620	132597643
chr9	132597620	132597621	rs7025488	rs7025488	rs11790613	0.826034	PONS	TOR1B	chr9	132597619	132597644	chr9	132597620	132597643
chr9	132586467	132586468	rs7025488	rs7025488	rs13300897	0.885938	FCTX	TOR1B	chr9	132586458	132586469	chr9	132586427	132586488
chr9	132597620	132597621	rs7025488	rs7025488	rs62315932	0.826034	FCTX	TOR1B	chr9	132597619	132597644	chr9	132597620	132597643
chr9	132597620	132597621	rs7025488	rs7025488	rs11790613	0.826034	FCTX	TOR1B	chr9	132597619	132597644	chr9	132597620	132597643
chr9	132586467	132586468	rs7025488	rs7025488	rs13300897	0.885938	CRBL	TOR1B	chr9	132586458	132586469	chr9	132586427	132586488
chr9	132597620	132597621	rs7025488	rs7025488	rs62315932	0.826034	CRBL	TOR1B	chr9	132597619	132597644	chr9	132597620	132597643
chr9	132597620	132597621	rs7025488	rs7025488	rs11790613	0.826034	CRBL	TOR1B	chr9	132597619	132597644	chr9	132597620	132597643
chr9	132597620	132597621	rs7025980	rs7025980	rs62315932	0.826034	FCTX	TOR1B	chr9	132597619	132597644	chr9	132597620	132597643
chr9	132597620	132597621	rs7025980	rs7025980	rs11790613	0.826034	FCTX	TOR1B	chr9	132597619	132597644	chr9	132597620	132597643
chr9	132586467	132586468	rs7025980	rs7025980	rs13300897	0.885938	FCTX	TOR1B	chr9	132586458	132586469	chr9	132586427	132586488
chr9	132597620	132597621	rs7025980	rs7025980	rs62315932	0.826034	CRBL	TOR1B	chr9	132597619	132597644	chr9	132597620	132597643
chr9	132597620	132597621	rs7025980	rs7025980	rs11790613	0.826034	CRBL	TOR1B	chr9	132597619	132597644	chr9	132597620	132597643
chr9	132586467	132586468	rs7025980	rs7025980	rs13300897	0.885938	CRBL	TOR1B	chr9	132586458	132586469	chr9	132586427	132586488
chr9	132597620	132597621	rs7025980	rs7025980	rs62315932	0.826034	PONS	TOR1B	chr9	132597619	132597644	chr9	132597620	132597643
chr9	132597620	132597621	rs7025980	rs7025980	rs11790613	0.826034	PONS	TOR1B	chr9	132597619	132597644	chr9	132597620	132597643
chr9	132586467	132586468	rs7025980	rs7025980	rs13300897	0.885938	PONS	TOR1B	chr9	132586458	132586469	chr9	132586427	132586488
chr9	132597620	132597621	rs7026703	rs7026703	rs62315932	0.803861	CRBL	TOR1B	chr9	132597619	132597644	chr9	132597620	132597643
chr9	132586467	132586468	rs7026703	rs7026703	rs13300897	0.850859	CRBL	TOR1B	chr9	132586458	132586469	chr9	132586427	132586488
chr9	132597620	132597621	rs7026703	rs7026703	rs11790613	0.803861	CRBL	TOR1B	chr9	132597619	132597644	chr9	132597620	132597643
chr9	132597620	132597621	rs7026703	rs7026703	rs62315932	0.803861	FCTX	TOR1B	chr9	132597619	132597644	chr9	132597620	132597643
chr9	132586467	132586468	rs7026703	rs7026703	rs13300897	0.850859	FCTX	TOR1B	chr9	132586458	132586469	chr9	132586427	132586488
chr9	132597620	132597621	rs7026703	rs7026703	rs11790613	0.803861	FCTX	TOR1B	chr9	132597619	132597644	chr9	132597620	132597643
chr9	132597620	132597621	rs7031347	rs7031347	rs62315932	0.809328	CRBL	TOR1B	chr9	132597619	132597644	chr9	132597620	132597643
chr9	132597620	132597621	rs7031347	rs7031347	rs11790613	0.809328	CRBL	TOR1B	chr9	132597619	132597644	chr9	132597620	132597643
chr9	132586467	132586468	rs7031347	rs7031347	rs13300897	0.868648	CRBL	TOR1B	chr9	132586458	132586469	chr9	132586427	132586488
chr9	132597620	132597621	rs7031347	rs7031347	rs62315932	0.809328	FCTX	TOR1B	chr9	132597619	132597644	chr9	132597620	132597643
chr9	132597620	132597621	rs7031347	rs7031347	rs11790613	0.809328	FCTX	TOR1B	chr9	132597619	132597644	chr9	132597620	132597643
chr9	132586467	132586468	rs7031347	rs7031347	rs13300897	0.868648	FCTX	TOR1B	chr9	132586458	132586469	chr9	132586427	132586488
chr9	132597620	132597621	rs7031424	rs7031424	rs11790613	0.809328	CRBL	TOR1B	chr9	132597619	132597644	chr9	132597620	132597643
chr9	132597620	132597621	rs7031424	rs7031424	rs62315932	0.809328	CRBL	TOR1B	chr9	132597619	132597644	chr9	132597620	132597643
chr9	132586467	132586468	rs7031424	rs7031424	rs13300897	0.868648	CRBL	TOR1B	chr9	132586458	132586469	chr9	132586427	132586488
chr9	132597620	132597621	rs7031424	rs7031424	rs11790613	0.809328	FCTX	TOR1B	chr9	132597619	132597644	chr9	132597620	132597643
chr9	132597620	132597621	rs7031424	rs7031424	rs62315932	0.809328	FCTX	TOR1B	chr9	132597619	132597644	chr9	132597620	132597643
chr9	132586467	132586468	rs7031424	rs7031424	rs13300897	0.868648	FCTX	TOR1B	chr9	132586458	132586469	chr9	132586427	132586488
chr9	132597620	132597621	rs7031424	rs7031424	rs11790613	0.809328	PONS	TOR1B	chr9	132597619	132597644	chr9	132597620	132597643
chr9	132597620	132597621	rs7031424	rs7031424	rs62315932	0.809328	PONS	TOR1B	chr9	132597619	132597644	chr9	132597620	132597643
chr9	132586467	132586468	rs7031424	rs7031424	rs13300897	0.868648	PONS	TOR1B	chr9	132586458	132586469	chr9	132586427	132586488
chr9	132586467	132586468	rs7031941	rs7031941	rs13300897	0.868648	CRBL	TOR1B	chr9	132586458	132586469	chr9	132586427	132586488
chr9	132597620	132597621	rs7031941	rs7031941	rs62315932	0.809328	CRBL	TOR1B	chr9	132597619	132597644	chr9	132597620	132597643
chr9	132597620	132597621	rs7031941	rs7031941	rs11790613	0.809328	CRBL	TOR1B	chr9	132597619	132597644	chr9	132597620	132597643
chr9	132586467	132586468	rs7031941	rs7031941	rs13300897	0.868648	FCTX	TOR1B	chr9	132586458	132586469	chr9	132586427	132586488
chr9	132597620	132597621	rs7031941	rs7031941	rs62315932	0.809328	FCTX	TOR1B	chr9	132597619	132597644	chr9	132597620	132597643
chr9	132597620	132597621	rs7031941	rs7031941	rs11790613	0.809328	FCTX	TOR1B	chr9	132597619	132597644	chr9	132597620	132597643
chr9	132586467	132586468	rs7032945	rs7032945	rs13300897	0.824179	CRBL	TOR1B	chr9	132586458	132586469	chr9	132586427	132586488
chr9	132597620	132597621	rs7032945	rs7032945	rs62315932	0.986983	CRBL	TOR1B	chr9	132597619	132597644	chr9	132597620	132597643
chr9	132597620	132597621	rs7032945	rs7032945	rs11790613	0.986983	CRBL	TOR1B	chr9	132597619	132597644	chr9	132597620	132597643
chr9	132586467	132586468	rs7032945	rs7032945	rs13300897	0.824179	PONS	TOR1B	chr9	132586458	132586469	chr9	132586427	132586488
chr9	132597620	132597621	rs7032945	rs7032945	rs62315932	0.986983	PONS	TOR1B	chr9	132597619	132597644	chr9	132597620	132597643
chr9	132597620	132597621	rs7032945	rs7032945	rs11790613	0.986983	PONS	TOR1B	chr9	132597619	132597644	chr9	132597620	132597643
chr9	132586467	132586468	rs7032945	rs7032945	rs13300897	0.824179	FCTX	TOR1B	chr9	132586458	132586469	chr9	132586427	132586488
chr9	132597620	132597621	rs7032945	rs7032945	rs62315932	0.986983	FCTX	TOR1B	chr9	132597619	132597644	chr9	132597620	132597643
chr9	132597620	132597621	rs7032945	rs7032945	rs11790613	0.986983	FCTX	TOR1B	chr9	132597619	132597644	chr9	132597620	132597643
chr9	132597620	132597621	rs7038930	rs7038930	rs11790613	0.876299	FCTX	TOR1B	chr9	132597619	132597644	chr9	132597620	132597643
chr9	132597620	132597621	rs7038930	rs7038930	rs62315932	0.876299	FCTX	TOR1B	chr9	132597619	132597644	chr9	132597620	132597643
chr9	132586467	132586468	rs7038930	rs7038930	rs13300897	0.840867	FCTX	TOR1B	chr9	132586458	132586469	chr9	132586427	132586488
chr9	132597620	132597621	rs7038930	rs7038930	rs11790613	0.876299	PONS	TOR1B	chr9	132597619	132597644	chr9	132597620	132597643
chr9	132597620	132597621	rs7038930	rs7038930	rs62315932	0.876299	PONS	TOR1B	chr9	132597619	132597644	chr9	132597620	132597643
chr9	132586467	132586468	rs7038930	rs7038930	rs13300897	0.840867	PONS	TOR1B	chr9	132586458	132586469	chr9	132586427	132586488
chr9	132597620	132597621	rs7038930	rs7038930	rs11790613	0.876299	CRBL	TOR1B	chr9	132597619	132597644	chr9	132597620	132597643
chr9	132597620	132597621	rs7038930	rs7038930	rs62315932	0.876299	CRBL	TOR1B	chr9	132597619	132597644	chr9	132597620	132597643
chr9	132586467	132586468	rs7038930	rs7038930	rs13300897	0.840867	CRBL	TOR1B	chr9	132586458	132586469	chr9	132586427	132586488
chr9	132597620	132597621	rs7040096	rs7040096	rs62315932	0.876299	CRBL	TOR1B	chr9	132597619	132597644	chr9	132597620	132597643
chr9	132597620	132597621	rs7040096	rs7040096	rs11790613	0.876299	CRBL	TOR1B	chr9	132597619	132597644	chr9	132597620	132597643
chr9	132586467	132586468	rs7040096	rs7040096	rs13300897	0.840867	CRBL	TOR1B	chr9	132586458	132586469	chr9	132586427	132586488
chr9	132597620	132597621	rs7040096	rs7040096	rs62315932	0.876299	FCTX	TOR1B	chr9	132597619	132597644	chr9	132597620	132597643
chr9	132597620	132597621	rs7040096	rs7040096	rs11790613	0.876299	FCTX	TOR1B	chr9	132597619	132597644	chr9	132597620	132597643
chr9	132586467	132586468	rs7040096	rs7040096	rs13300897	0.840867	FCTX	TOR1B	chr9	132586458	132586469	chr9	132586427	132586488
chr9	132597620	132597621	rs7040096	rs7040096	rs62315932	0.876299	PONS	TOR1B	chr9	132597619	132597644	chr9	132597620	132597643
chr9	132597620	132597621	rs7040096	rs7040096	rs11790613	0.876299	PONS	TOR1B	chr9	132597619	132597644	chr9	132597620	132597643
chr9	132586467	132586468	rs7040096	rs7040096	rs13300897	0.840867	PONS	TOR1B	chr9	132586458	132586469	chr9	132586427	132586488
chr9	33001664	33001665	rs78400296	rs78400296	rs79649832	0.961656	THAL	APTX	chr9	33001657	33001677	chr9	33001658	33001676
chr9	33001664	33001665	rs78400296	rs78400296	rs79649832	0.961656	aveALL	APTX	chr9	33001657	33001677	chr9	33001658	33001676
chr9	33001664	33001665	rs78400296	rs78400296	rs79649832	0.961656	FCTX	APTX	chr9	33001657	33001677	chr9	33001658	33001676
chr9	140473387	140473388	rs7858572	rs7858572	rs3763610	0.853407	aveALL	ARRDC1	chr9	140473380	140473410	chr9	140473361	140473401
chr9	86595069	86595070	rs796004	rs796004	rs296887	1	aveALL	HNRNPK,MIR7-1	chr9	86595050	86595098	chr9	86594982	86595077
chr9	86595570	86595571	rs796004	rs796004	rs296889	0.993366	aveALL	HNRNPK,MIR7-1	chr9	86595542	86595571	chr9	86595546	86595601
chr9	132586467	132586468	rs8719	rs8719	rs13300897	0.824179	PONS	TOR1B	chr9	132586458	132586469	chr9	132586427	132586488
chr9	132597620	132597621	rs8719	rs8719	rs62315932	0.986983	PONS	TOR1B	chr9	132597619	132597644	chr9	132597620	132597643
chr9	132597620	132597621	rs8719	rs8719	rs11790613	0.986983	PONS	TOR1B	chr9	132597619	132597644	chr9	132597620	132597643
chr9	132586467	132586468	rs8719	rs8719	rs13300897	0.824179	FCTX	TOR1B	chr9	132586458	132586469	chr9	132586427	132586488
chr9	132597620	132597621	rs8719	rs8719	rs62315932	0.986983	FCTX	TOR1B	chr9	132597619	132597644	chr9	132597620	132597643
chr9	132597620	132597621	rs8719	rs8719	rs11790613	0.986983	FCTX	TOR1B	chr9	132597619	132597644	chr9	132597620	132597643
chr9	132586467	132586468	rs8719	rs8719	rs13300897	0.824179	CRBL	TOR1B	chr9	132586458	132586469	chr9	132586427	132586488
chr9	132597620	132597621	rs8719	rs8719	rs62315932	0.986983	CRBL	TOR1B	chr9	132597619	132597644	chr9	132597620	132597643
chr9	132597620	132597621	rs8719	rs8719	rs11790613	0.986983	CRBL	TOR1B	chr9	132597619	132597644	chr9	132597620	132597643
chr9	132597620	132597621	rs9722212	rs9722212	rs62315932	0.803861	FCTX	TOR1B	chr9	132597619	132597644	chr9	132597620	132597643
chr9	132586467	132586468	rs9722212	rs9722212	rs13300897	0.850859	FCTX	TOR1B	chr9	132586458	132586469	chr9	132586427	132586488
chr9	132597620	132597621	rs9722212	rs9722212	rs11790613	0.803861	FCTX	TOR1B	chr9	132597619	132597644	chr9	132597620	132597643
chr9	132597620	132597621	rs9722212	rs9722212	rs62315932	0.803861	CRBL	TOR1B	chr9	132597619	132597644	chr9	132597620	132597643
chr9	132586467	132586468	rs9722212	rs9722212	rs13300897	0.850859	CRBL	TOR1B	chr9	132586458	132586469	chr9	132586427	132586488
chr9	132597620	132597621	rs9722212	rs9722212	rs11790613	0.803861	CRBL	TOR1B	chr9	132597619	132597644	chr9	132597620	132597643
chr9	86595069	86595070	rs201763818	rs201763818	rs296887	0.864804	aveALL	HNRNPK,MIR7-1	chr9	86595050	86595098	chr9	86594982	86595077
chr9	86595570	86595571	rs201763818	rs201763818	rs296889	0.858349	aveALL	HNRNPK,MIR7-1	chr9	86595542	86595571	chr9	86595546	86595601
chr9	100356838	100356839	rs58816772	rs58816772	rs2805786	0.802838	CRBL	TMOD1,TSTD2	chr9	100356831	100356854	chr9	100356797	100356863
chr9	101822219	101822220	rs10709284	rs10709284	rs4480177	0.935816	aveALL	COL15A1	chr9	101822207	101822232	chr9	101822211	101822244
chr9	117267941	117267942	rs150944893	rs150944893	rs10817631	0.849063	aveALL	DFNB31	chr9	117267924	117267949	chr9	117267903	117267957
chr9	117267941	117267942	rs150944893	rs150944893	rs10817631	0.849063	WHMT	DFNB31	chr9	117267924	117267949	chr9	117267903	117267957
chr9	132586467	132586468	rs35493037	rs35493037	rs13300897	0.885938	HIPP	USP20	chr9	132586458	132586469	chr9	132586427	132586488
chr9	132597620	132597621	rs35493037	rs35493037	rs62315932	0.826034	HIPP	USP20	chr9	132597619	132597644	chr9	132597620	132597643
chr9	132597620	132597621	rs35493037	rs35493037	rs11790613	0.826034	HIPP	USP20	chr9	132597619	132597644	chr9	132597620	132597643
chr9	132597620	132597621	rs3780698	rs3780698	rs62315932	0.82441	FCTX	TOR1B	chr9	132597619	132597644	chr9	132597620	132597643
chr9	132597620	132597621	rs3780698	rs3780698	rs11790613	0.82441	FCTX	TOR1B	chr9	132597619	132597644	chr9	132597620	132597643
chr9	132597620	132597621	rs3780698	rs3780698	rs62315932	0.82441	PONS	TOR1B	chr9	132597619	132597644	chr9	132597620	132597643
chr9	132597620	132597621	rs3780698	rs3780698	rs11790613	0.82441	PONS	TOR1B	chr9	132597619	132597644	chr9	132597620	132597643
chr9	132597620	132597621	rs3780698	rs3780698	rs62315932	0.82441	CRBL	TOR1B	chr9	132597619	132597644	chr9	132597620	132597643
chr9	132597620	132597621	rs3780698	rs3780698	rs11790613	0.82441	CRBL	TOR1B	chr9	132597619	132597644	chr9	132597620	132597643
chr9	139651958	139651959	rs145287279	rs145287279	rs12004931	0.81454	CRBL	LCN8	chr9	139651953	139651972	chr9	139651944	139651995
chr9	139702467	139702468	rs34132264	rs34132264	rs11537630	0.850101	aveALL	LOC100131193	chr9	139702445	139702470	chr9	139702457	139702478
chr9	140095435	140095436	rs112705486	rs112705486	rs66708191	0.921222	aveALL	SSNA1	chr9	140095431	140095448	chr9	140095430	140095442
chr9	140473387	140473388	rs3215867	rs3215867	rs3763610	0.957927	aveALL	WDR85	chr9	140473380	140473410	chr9	140473361	140473401
chr10	102758336	102758337	rs1056295	rs1056295	rs7903239	0.902508	FCTX	MRPL43	chr10	102758329	102758342	chr10	102758305	102758362
chr10	102758336	102758337	rs1056295	rs1056295	rs7903239	0.902508	TCTX	MRPL43	chr10	102758329	102758342	chr10	102758305	102758362
chr10	102758336	102758337	rs1056295	rs1056295	rs7903239	0.902508	CRBL	MRPL43	chr10	102758329	102758342	chr10	102758305	102758362
chr10	102758336	102758337	rs10883565	rs10883565	rs7903239	0.810508	TCTX	MRPL43	chr10	102758329	102758342	chr10	102758305	102758362
chr10	102758336	102758337	rs10883565	rs10883565	rs7903239	0.810508	FCTX	MRPL43	chr10	102758329	102758342	chr10	102758305	102758362
chr10	102758336	102758337	rs10883565	rs10883565	rs7903239	0.810508	CRBL	MRPL43	chr10	102758329	102758342	chr10	102758305	102758362
chr10	7830063	7830064	rs1137808	rs1137808	rs2070594	0.965381	WHMT	ATP5C1	chr10	7830059	7830082	chr10	7830054	7830110
chr10	7830063	7830064	rs1137808	rs1137808	rs2070594	0.965381	CRBL	ATP5C1	chr10	7830059	7830082	chr10	7830054	7830110
chr10	7830063	7830064	rs1137808	rs1137808	rs2070594	0.965381	aveALL	ATP5C1	chr10	7830059	7830082	chr10	7830054	7830110
chr10	102758336	102758337	rs12241232	rs12241232	rs7903239	0.81921	TCTX	MRPL43	chr10	102758329	102758342	chr10	102758305	102758362
chr10	102758336	102758337	rs12241232	rs12241232	rs7903239	0.81921	FCTX	MRPL43	chr10	102758329	102758342	chr10	102758305	102758362
chr10	102758336	102758337	rs12241232	rs12241232	rs7903239	0.81921	CRBL	MRPL43	chr10	102758329	102758342	chr10	102758305	102758362
chr10	102758336	102758337	rs12253241	rs12253241	rs7903239	0.892939	aveALL	SEMA4G	chr10	102758329	102758342	chr10	102758305	102758362
chr10	102758336	102758337	rs12253241	rs12253241	rs7903239	0.892939	TCTX	SEMA4G	chr10	102758329	102758342	chr10	102758305	102758362
chr10	102758336	102758337	rs12571302	rs12571302	rs7903239	0.955077	TCTX	MRPL43	chr10	102758329	102758342	chr10	102758305	102758362
chr10	102758336	102758337	rs12571302	rs12571302	rs7903239	0.955077	CRBL	MRPL43	chr10	102758329	102758342	chr10	102758305	102758362
chr10	102758336	102758337	rs12571302	rs12571302	rs7903239	0.955077	FCTX	MRPL43	chr10	102758329	102758342	chr10	102758305	102758362
chr10	25305377	25305378	rs12769388	rs12769388	rs2291585	0.893683	aveALL	THNSL1	chr10	25305376	25305405	chr10	25305368	25305396
chr10	102758336	102758337	rs1570171	rs1570171	rs7903239	0.937182	FCTX	MRPL43	chr10	102758329	102758342	chr10	102758305	102758362
chr10	102758336	102758337	rs1570171	rs1570171	rs7903239	0.937182	TCTX	MRPL43	chr10	102758329	102758342	chr10	102758305	102758362
chr10	102758336	102758337	rs1570171	rs1570171	rs7903239	0.937182	CRBL	MRPL43	chr10	102758329	102758342	chr10	102758305	102758362
chr10	96305503	96305504	rs2012670	rs2012670	rs2274096	0.809231	aveALL	CYP2C19,CYP2C9	chr10	96305502	96305517	chr10	96305478	96305547
chr10	102758336	102758337	rs2295716	rs2295716	rs7903239	0.955077	TCTX	MRPL43	chr10	102758329	102758342	chr10	102758305	102758362
chr10	102758336	102758337	rs2295716	rs2295716	rs7903239	0.955077	FCTX	MRPL43	chr10	102758329	102758342	chr10	102758305	102758362
chr10	102758336	102758337	rs2295716	rs2295716	rs7903239	0.955077	CRBL	MRPL43	chr10	102758329	102758342	chr10	102758305	102758362
chr10	102758336	102758337	rs2863095	rs2863095	rs7903239	0.955077	FCTX	MRPL43	chr10	102758329	102758342	chr10	102758305	102758362
chr10	102758336	102758337	rs2863095	rs2863095	rs7903239	0.955077	CRBL	MRPL43	chr10	102758329	102758342	chr10	102758305	102758362
chr10	102758336	102758337	rs2863095	rs2863095	rs7903239	0.955077	TCTX	MRPL43	chr10	102758329	102758342	chr10	102758305	102758362
chr10	27444302	27444303	rs2887190	rs2887190	rs3824593	0.899326	aveALL	MASTL,YME1L1	chr10	27444292	27444307	chr10	27444244	27444309
chr10	27444302	27444303	rs2887190	rs2887190	rs3824593	0.899326	CRBL	MASTL,YME1L1	chr10	27444292	27444307	chr10	27444244	27444309
chr10	102758336	102758337	rs3740487	rs3740487	rs7903239	0.955077	TCTX	MRPL43	chr10	102758329	102758342	chr10	102758305	102758362
chr10	102758336	102758337	rs3740487	rs3740487	rs7903239	0.955077	CRBL	MRPL43	chr10	102758329	102758342	chr10	102758305	102758362
chr10	102758336	102758337	rs3740487	rs3740487	rs7903239	0.955077	FCTX	MRPL43	chr10	102758329	102758342	chr10	102758305	102758362
chr10	102758336	102758337	rs3740488	rs3740488	rs7903239	0.946348	FCTX	MRPL43	chr10	102758329	102758342	chr10	102758305	102758362
chr10	102758336	102758337	rs3740488	rs3740488	rs7903239	0.946348	CRBL	MRPL43	chr10	102758329	102758342	chr10	102758305	102758362
chr10	102758336	102758337	rs3740488	rs3740488	rs7903239	0.946348	TCTX	MRPL43	chr10	102758329	102758342	chr10	102758305	102758362
chr10	102758336	102758337	rs3740490	rs3740490	rs7903239	0.97293	FCTX	MRPL43	chr10	102758329	102758342	chr10	102758305	102758362
chr10	102758336	102758337	rs3740490	rs3740490	rs7903239	0.97293	TCTX	MRPL43	chr10	102758329	102758342	chr10	102758305	102758362
chr10	102758336	102758337	rs3740490	rs3740490	rs7903239	0.97293	CRBL	MRPL43	chr10	102758329	102758342	chr10	102758305	102758362
chr10	102758336	102758337	rs3824783	rs3824783	rs7903239	0.955077	CRBL	MRPL43	chr10	102758329	102758342	chr10	102758305	102758362
chr10	102758336	102758337	rs3824783	rs3824783	rs7903239	0.955077	FCTX	MRPL43	chr10	102758329	102758342	chr10	102758305	102758362
chr10	102758336	102758337	rs3824783	rs3824783	rs7903239	0.955077	TCTX	MRPL43	chr10	102758329	102758342	chr10	102758305	102758362
chr10	75545250	75545251	rs3849969	rs3849969	rs12256103	0.979706	PFCTX	CTGLF1	chr10	75545247	75545272	chr10	75545245	75545275
chr10	102758336	102758337	rs4919509	rs4919509	rs7903239	0.877877	FCTX	MRPL43	chr10	102758329	102758342	chr10	102758305	102758362
chr10	102758336	102758337	rs4919509	rs4919509	rs7903239	0.877877	WHMT	MRPL43	chr10	102758329	102758342	chr10	102758305	102758362
chr10	102758336	102758337	rs4919509	rs4919509	rs7903239	0.877877	HIPP	MRPL43	chr10	102758329	102758342	chr10	102758305	102758362
chr10	102758336	102758337	rs4919509	rs4919509	rs7903239	0.877877	THAL	MRPL43	chr10	102758329	102758342	chr10	102758305	102758362
chr10	102758336	102758337	rs4919509	rs4919509	rs7903239	0.877877	aveALL	MRPL43	chr10	102758329	102758342	chr10	102758305	102758362
chr10	102758336	102758337	rs4919509	rs4919509	rs7903239	0.877877	MEDU	MRPL43	chr10	102758329	102758342	chr10	102758305	102758362
chr10	102758336	102758337	rs4919509	rs4919509	rs7903239	0.877877	OCTX	MRPL43	chr10	102758329	102758342	chr10	102758305	102758362
chr10	102758336	102758337	rs4919510	rs4919510	rs7903239	0.9194	TCTX	MRPL43	chr10	102758329	102758342	chr10	102758305	102758362
chr10	102758336	102758337	rs4919510	rs4919510	rs7903239	0.9194	CRBL	MRPL43	chr10	102758329	102758342	chr10	102758305	102758362
chr10	102758336	102758337	rs4919510	rs4919510	rs7903239	0.9194	FCTX	MRPL43	chr10	102758329	102758342	chr10	102758305	102758362
chr10	102758336	102758337	rs701835	rs701835	rs7903239	0.964068	TCTX	MRPL43	chr10	102758329	102758342	chr10	102758305	102758362
chr10	102758336	102758337	rs701835	rs701835	rs7903239	0.964068	FCTX	MRPL43	chr10	102758329	102758342	chr10	102758305	102758362
chr10	102758336	102758337	rs701835	rs701835	rs7903239	0.964068	CRBL	MRPL43	chr10	102758329	102758342	chr10	102758305	102758362
chr10	102758336	102758337	rs722435	rs722435	rs7903239	0.955077	FCTX	MRPL43	chr10	102758329	102758342	chr10	102758305	102758362
chr10	102758336	102758337	rs722435	rs722435	rs7903239	0.955077	CRBL	MRPL43	chr10	102758329	102758342	chr10	102758305	102758362
chr10	102758336	102758337	rs722435	rs722435	rs7903239	0.955077	TCTX	MRPL43	chr10	102758329	102758342	chr10	102758305	102758362
chr10	102758336	102758337	rs735137	rs735137	rs7903239	0.955077	TCTX	MRPL43	chr10	102758329	102758342	chr10	102758305	102758362
chr10	102758336	102758337	rs735137	rs735137	rs7903239	0.955077	CRBL	MRPL43	chr10	102758329	102758342	chr10	102758305	102758362
chr10	102758336	102758337	rs735137	rs735137	rs7903239	0.955077	FCTX	MRPL43	chr10	102758329	102758342	chr10	102758305	102758362
chr10	102758336	102758337	rs750866	rs750866	rs7903239	0.964068	FCTX	MRPL43	chr10	102758329	102758342	chr10	102758305	102758362
chr10	102758336	102758337	rs750866	rs750866	rs7903239	0.964068	TCTX	MRPL43	chr10	102758329	102758342	chr10	102758305	102758362
chr10	102758336	102758337	rs750866	rs750866	rs7903239	0.964068	CRBL	MRPL43	chr10	102758329	102758342	chr10	102758305	102758362
chr10	70231411	70231412	rs78924920	rs78924920	rs11818335	0.972732	aveALL	DNA2	chr10	70231401	70231452	chr10	70231406	70231428
chr10	102758336	102758337	rs7911957	rs7911957	rs7903239	0.81921	TCTX	MRPL43	chr10	102758329	102758342	chr10	102758305	102758362
chr10	102758336	102758337	rs7911957	rs7911957	rs7903239	0.81921	FCTX	MRPL43	chr10	102758329	102758342	chr10	102758305	102758362
chr10	102758336	102758337	rs7911957	rs7911957	rs7903239	0.81921	CRBL	MRPL43	chr10	102758329	102758342	chr10	102758305	102758362
chr10	102758336	102758337	rs927302	rs927302	rs7903239	0.902508	TCTX	MRPL43	chr10	102758329	102758342	chr10	102758305	102758362
chr10	102758336	102758337	rs927302	rs927302	rs7903239	0.902508	CRBL	MRPL43	chr10	102758329	102758342	chr10	102758305	102758362
chr10	102758336	102758337	rs927302	rs927302	rs7903239	0.902508	FCTX	MRPL43	chr10	102758329	102758342	chr10	102758305	102758362
chr10	70231411	70231412	rs142630378	rs142630378	rs11818335	0.84328	aveALL	DNA2	chr10	70231401	70231452	chr10	70231406	70231428
chr10	102295628	102295629	rs3830973	rs3830973	rs2295776	0.992055	aveALL	SEC31B	chr10	102295628	102295660	chr10	102295624	102295663
chr10	102758336	102758337	rs55950013	rs55950013	rs7903239	0.800863	THAL	MRPL43	chr10	102758329	102758342	chr10	102758305	102758362
chr10	102758336	102758337	rs55950013	rs55950013	rs7903239	0.800863	OCTX	MRPL43	chr10	102758329	102758342	chr10	102758305	102758362
chr10	102758336	102758337	rs55950013	rs55950013	rs7903239	0.800863	FCTX	MRPL43	chr10	102758329	102758342	chr10	102758305	102758362
chr10	102758336	102758337	rs55950013	rs55950013	rs7903239	0.800863	aveALL	MRPL43	chr10	102758329	102758342	chr10	102758305	102758362
chr10	102758336	102758337	rs55950013	rs55950013	rs7903239	0.800863	MEDU	MRPL43	chr10	102758329	102758342	chr10	102758305	102758362
chr10	102758336	102758337	rs55950013	rs55950013	rs7903239	0.800863	HIPP	MRPL43	chr10	102758329	102758342	chr10	102758305	102758362
chr10	102758336	102758337	rs55950013	rs55950013	rs7903239	0.800863	WHMT	MRPL43	chr10	102758329	102758342	chr10	102758305	102758362
chr10	126077802	126077803	rs202195762	rs202195762	rs79800620	0.801214	aveALL	CPXM2	chr10	126077802	126077835	chr10	126077792	126077803
chr10	126077802	126077803	rs202195762	rs202195762	.	0.801214	aveALL	CPXM2	chr10	126077802	126077835	chr10	126077792	126077803
chr10	126077802	126077803	rs71989005	rs71989005	rs79800620	0.801214	aveALL	CPXM2	chr10	126077802	126077835	chr10	126077792	126077803
chr10	126077802	126077803	rs71989005	rs71989005	.	0.801214	aveALL	CPXM2	chr10	126077802	126077835	chr10	126077792	126077803
chr11	64140624	64140625	rs10897487	rs10897487	rs11231770	1	CRBL	FLJ37970	chr11	64140608	64140627	chr11	64140613	64140640
chr11	64140624	64140625	rs10897488	rs10897488	rs11231770	1	THAL	RPS6KA4	chr11	64140608	64140627	chr11	64140613	64140640
chr11	64140624	64140625	rs10897488	rs10897488	rs11231770	1	TCTX	RPS6KA4	chr11	64140608	64140627	chr11	64140613	64140640
chr11	64140624	64140625	rs10897488	rs10897488	rs11231770	1	aveALL	RPS6KA4	chr11	64140608	64140627	chr11	64140613	64140640
chr11	64140624	64140625	rs10897488	rs10897488	rs11231770	1	FCTX	RPS6KA4	chr11	64140608	64140627	chr11	64140613	64140640
chr11	64140624	64140625	rs10897488	rs10897488	rs11231770	1	CRBL	RPS6KA4	chr11	64140608	64140627	chr11	64140613	64140640
chr11	118889184	118889185	rs11006	rs11006	rs11217125	0.834107	TCTX	DLNB14	chr11	118889183	118889208	chr11	118889158	118889205
chr11	65990438	65990439	rs11227409	rs11227409	rs4483592	0.850972	aveALL	YIF1A	chr11	65990423	65990442	chr11	65990428	65990439
chr11	842629	842630	rs1130719	rs1130719	rs9704020	0.964685	CRBL	CD151	chr11	842628	842663	chr11	842624	842657
chr11	6624897	6624898	rs11605114	rs11605114	rs2555180	0.906756	WHMT	ILK,ILK-2	chr11	6624870	6624899	chr11	6624890	6624949
chr11	64140624	64140625	rs11606081	rs11606081	rs11231770	1	CRBL	FLJ37970	chr11	64140608	64140627	chr11	64140613	64140640
chr11	448174	448175	rs11827672	rs11827672	rs113061269	0.810011	TCTX	RNH1,FLJ23519	chr11	448152	448177	chr11	448145	448179
chr11	448174	448175	rs11827672	rs11827672	rs113061269	0.810011	THAL	RNH1,FLJ23519	chr11	448152	448177	chr11	448145	448179
chr11	448174	448175	rs11827672	rs11827672	rs113061269	0.810011	CRBL	RNH1,FLJ23519	chr11	448152	448177	chr11	448145	448179
chr11	448174	448175	rs11827672	rs11827672	rs113061269	0.810011	OCTX	RNH1,FLJ23519	chr11	448152	448177	chr11	448145	448179
chr11	448174	448175	rs11827672	rs11827672	rs113061269	0.810011	aveALL	RNH1,FLJ23519	chr11	448152	448177	chr11	448145	448179
chr11	448174	448175	rs11827672	rs11827672	rs113061269	0.810011	WHMT	RNH1,FLJ23519	chr11	448152	448177	chr11	448145	448179
chr11	448174	448175	rs11827672	rs11827672	rs113061269	0.810011	PUTM	RNH1,FLJ23519	chr11	448152	448177	chr11	448145	448179
chr11	64140624	64140625	rs1199046	rs1199046	rs11231770	0.881746	CRBL	FLJ37970	chr11	64140608	64140627	chr11	64140613	64140640
chr11	62599259	62599260	rs147861683	rs147861683	rs79429455	1	aveALL	SNHG1,SNORD22,SNORD25,SNORD26,SNORD27,SNORD28,SNORD29,SNORD30,SNORD31	chr11	62599255	62599283	chr11	62599243	62599262
chr11	62554813	62554814	rs147861683	rs147861683	rs2584916	0.831357	aveALL	SNHG1,SNORD22,SNORD25,SNORD26,SNORD27,SNORD28,SNORD29,SNORD30,SNORD31	chr11	62554798	62554829	chr11	62554798	62554822
chr11	62599259	62599260	rs147861683	rs147861683	rs79429455	1	THAL	SNHG1,SNORD22,SNORD25,SNORD26,SNORD27,SNORD28,SNORD29,SNORD30,SNORD31	chr11	62599255	62599283	chr11	62599243	62599262
chr11	62554813	62554814	rs147861683	rs147861683	rs2584916	0.831357	THAL	SNHG1,SNORD22,SNORD25,SNORD26,SNORD27,SNORD28,SNORD29,SNORD30,SNORD31	chr11	62554798	62554829	chr11	62554798	62554822
chr11	842629	842630	rs3059	rs3059	rs9704020	0.988123	PONS	CD151	chr11	842628	842663	chr11	842624	842657
chr11	842629	842630	rs3059	rs3059	rs9704020	0.988123	CRBL	CD151	chr11	842628	842663	chr11	842624	842657
chr11	18034604	18034605	rs3741202	rs3741202	rs3741201	0.973196	aveALL	MRGPRX4	chr11	18034603	18034618	chr11	18034573	18034639
chr11	118889184	118889185	rs4445645	rs4445645	rs11217125	0.84745	TCTX	DLNB14	chr11	118889183	118889208	chr11	118889158	118889205
chr11	64140624	64140625	rs475032	rs475032	rs11231770	0.994482	CRBL	FLJ37970	chr11	64140608	64140627	chr11	64140613	64140640
chr11	118889184	118889185	rs4938621	rs4938621	rs11217125	0.861398	TCTX	DLNB14	chr11	118889183	118889208	chr11	118889158	118889205
chr11	118889184	118889185	rs4938621	rs4938621	rs11217125	0.861398	PFCTX	TRAPPC4	chr11	118889183	118889208	chr11	118889158	118889205
chr11	57435295	57435296	rs527528	rs527528	rs11602109	0.951927	aveALL	CTNND1,TMX2	chr11	57435274	57435301	chr11	57435293	57435322
chr11	64140624	64140625	rs538147	rs538147	rs11231770	0.961652	CRBL	FLJ37970	chr11	64140608	64140627	chr11	64140613	64140640
chr11	62521407	62521408	rs55707677	rs55707677	rs72929469	0.893817	aveALL	B3GAT3	chr11	62521388	62521409	chr11	62521380	62521436
chr11	64140624	64140625	rs645078	rs645078	rs11231770	0.988958	CRBL	FLJ37970	chr11	64140608	64140627	chr11	64140613	64140640
chr11	118992176	118992177	rs7103544	rs7103544	rs583713	0.952514	CRBL	HINFP	chr11	118992171	118992196	chr11	118992150	118992193
chr11	118992176	118992177	rs7103544	rs7103544	rs583713	0.952514	aveALL	HINFP	chr11	118992171	118992196	chr11	118992150	118992193
chr11	118889184	118889185	rs7127188	rs7127188	rs11217125	0.861398	TCTX	DLNB14	chr11	118889183	118889208	chr11	118889158	118889205
chr11	118889184	118889185	rs7131534	rs7131534	rs11217125	0.875209	TCTX	DLNB14	chr11	118889183	118889208	chr11	118889158	118889205
chr11	448174	448175	rs59613996	rs59613996	rs113061269	0.904662	aveALL	RNH1,FLJ23519	chr11	448152	448177	chr11	448145	448179
chr11	448174	448175	rs59613996	rs59613996	rs113061269	0.904662	OCTX	RNH1,FLJ23519	chr11	448152	448177	chr11	448145	448179
chr11	448174	448175	rs59613996	rs59613996	rs113061269	0.904662	TCTX	RNH1,FLJ23519	chr11	448152	448177	chr11	448145	448179
chr11	448174	448175	rs59613996	rs59613996	rs113061269	0.904662	WHMT	RNH1,FLJ23519	chr11	448152	448177	chr11	448145	448179
chr11	448174	448175	rs59613996	rs59613996	rs113061269	0.904662	aveALL	TMEM80	chr11	448152	448177	chr11	448145	448179
chr11	448174	448175	rs59613996	rs59613996	rs113061269	0.904662	PUTM	RNH1,FLJ23519	chr11	448152	448177	chr11	448145	448179
chr11	448174	448175	rs59613996	rs59613996	rs113061269	0.904662	CRBL	RNH1,FLJ23519	chr11	448152	448177	chr11	448145	448179
chr11	448174	448175	rs59613996	rs59613996	rs113061269	0.904662	THAL	RNH1,FLJ23519	chr11	448152	448177	chr11	448145	448179
chr11	535648	535649	rs146677294	rs146677294	rs8176333	0.830536	aveALL	RNH1,FLJ23519	chr11	535620	535664	chr11	535624	535671
chr11	535648	535649	rs45443193	rs45443193	rs8176333	0.830536	aveALL	RNH1,FLJ23519	chr11	535620	535664	chr11	535624	535671
chr11	535648	535649	rs45443193	rs45443193	rs8176333	0.830536	CRBL	RNH1,FLJ23519	chr11	535620	535664	chr11	535624	535671
chr11	535648	535649	rs146677294	rs146677294	rs8176333	0.830536	CRBL	RNH1,FLJ23519	chr11	535620	535664	chr11	535624	535671
chr11	805434	805435	rs71022977	rs71022977	rs28689676	0.865019	CRBL	LRDD	chr11	805428	805451	chr11	805421	805454
chr11	805301	805302	rs71022977	rs71022977	rs28710291	0.813894	CRBL	LRDD	chr11	805291	805322	chr11	805271	805321
chr11	842629	842630	rs142782599	rs142782599	rs9704020	0.841356	PUTM	CD151	chr11	842628	842663	chr11	842624	842657
chr11	842629	842630	rs142782599	rs142782599	rs9704020	0.841356	MEDU	CD151	chr11	842628	842663	chr11	842624	842657
chr11	842629	842630	rs142782599	rs142782599	rs9704020	0.841356	CRBL	CD151	chr11	842628	842663	chr11	842624	842657
chr11	842629	842630	rs142782599	rs142782599	rs9704020	0.841356	SNIG	CD151	chr11	842628	842663	chr11	842624	842657
chr11	842629	842630	rs142782599	rs142782599	rs9704020	0.841356	THAL	CD151	chr11	842628	842663	chr11	842624	842657
chr11	842629	842630	rs142782599	rs142782599	rs9704020	0.841356	WHMT	CD151	chr11	842628	842663	chr11	842624	842657
chr11	842629	842630	rs142782599	rs142782599	rs9704020	0.841356	aveALL	CD151	chr11	842628	842663	chr11	842624	842657
chr11	6624897	6624898	rs68155159	rs68155159	rs2555180	0.894329	WHMT	ILK,ILK-2	chr11	6624870	6624899	chr11	6624890	6624949
chr11	9287029	9287030	rs72442025	rs72442025	rs34494849	0.917948	aveALL	DENND5A	chr11	9287014	9287050	chr11	9287026	9287037
chr11	9287029	9287030	rs72442025	rs72442025	rs184442170	0.917948	aveALL	DENND5A	chr11	9287014	9287050	chr11	9287026	9287037
chr11	9287029	9287030	rs72442025	rs72442025	rs34494849	0.917948	CRBL	DENND5A	chr11	9287014	9287050	chr11	9287026	9287037
chr11	9287029	9287030	rs72442025	rs72442025	rs184442170	0.917948	CRBL	DENND5A	chr11	9287014	9287050	chr11	9287026	9287037
chr11	9287029	9287030	rs72442025	rs72442025	rs34494849	0.917948	WHMT	DENND5A	chr11	9287014	9287050	chr11	9287026	9287037
chr11	9287029	9287030	rs72442025	rs72442025	rs184442170	0.917948	WHMT	DENND5A	chr11	9287014	9287050	chr11	9287026	9287037
chr11	62554813	62554814	rs72188781	rs72188781	rs2584916	0.831357	aveALL	SNHG1,SNORD22,SNORD25,SNORD26,SNORD27,SNORD28,SNORD29,SNORD30,SNORD31	chr11	62554798	62554829	chr11	62554798	62554822
chr11	62599259	62599260	rs72188781	rs72188781	rs79429455	1	aveALL	SNHG1,SNORD22,SNORD25,SNORD26,SNORD27,SNORD28,SNORD29,SNORD30,SNORD31	chr11	62599255	62599283	chr11	62599243	62599262
chr11	64140624	64140625	rs200375608	rs200375608	rs11231770	0.934823	CRBL	CCDC88B	chr11	64140608	64140627	chr11	64140613	64140640
chr11	64140624	64140625	rs3217512	rs3217512	rs11231770	0.983458	FCTX	RPS6KA4	chr11	64140608	64140627	chr11	64140613	64140640
chr11	64140624	64140625	rs3217512	rs3217512	rs11231770	0.983458	TCTX	RPS6KA4	chr11	64140608	64140627	chr11	64140613	64140640
chr11	64140624	64140625	rs3217512	rs3217512	rs11231770	0.983458	CRBL	RPS6KA4	chr11	64140608	64140627	chr11	64140613	64140640
chr11	64140624	64140625	rs3217512	rs3217512	rs11231770	0.983458	THAL	RPS6KA4	chr11	64140608	64140627	chr11	64140613	64140640
chr11	64140624	64140625	rs3217512	rs3217512	rs11231770	0.983458	aveALL	RPS6KA4	chr11	64140608	64140627	chr11	64140613	64140640
chr11	65990438	65990439	rs3831389	rs3831389	rs4483592	0.904148	aveALL	YIF1A	chr11	65990423	65990442	chr11	65990428	65990439
chr11	65990438	65990439	rs68130828	rs68130828	rs4483592	0.846126	MEDU	PACS1	chr11	65990423	65990442	chr11	65990428	65990439
chr11	65990438	65990439	rs68130828	rs68130828	rs4483592	0.846126	aveALL	PACS1	chr11	65990423	65990442	chr11	65990428	65990439
chr11	74037610	74037611	rs60455422	rs60455422	rs563626	0.937866	aveALL	C2CD3	chr11	74037610	74037629	chr11	74037561	74037626
chr11	116969389	116969390	rs35187263	rs35187263	rs10892073	0.944033	aveALL	FXYD2	chr11	116969373	116969398	chr11	116969380	116969401
chr11	118901613	118901614	rs59475308	rs59475308	rs1784559	0.828502	aveALL	VPS11	chr11	118901599	118901635	chr11	118901602	118901637
chr11	118901613	118901614	rs59475308	rs59475308	rs1784559	0.828502	OCTX	VPS11	chr11	118901599	118901635	chr11	118901602	118901637
chr11	118977910	118977911	rs10544271	rs10544271	rs2509050	0.950342	CRBL	DPAGT1	chr11	118977905	118977931	chr11	118977895	118977946
chr11	118977910	118977911	rs10544271	rs10544271	rs2509050	0.950342	TCTX	DPAGT1	chr11	118977905	118977931	chr11	118977895	118977946
chr11	118977910	118977911	rs10544271	rs10544271	rs2509050	0.950342	HIPP	DPAGT1	chr11	118977905	118977931	chr11	118977895	118977946
chr11	118977910	118977911	rs10544271	rs10544271	rs2509050	0.950342	aveALL	DPAGT1	chr11	118977905	118977931	chr11	118977895	118977946
chr11	118977910	118977911	rs10544271	rs10544271	rs2509050	0.950342	FCTX	DPAGT1	chr11	118977905	118977931	chr11	118977895	118977946
chr11	118977910	118977911	rs10544271	rs10544271	rs2509050	0.950342	OCTX	DPAGT1	chr11	118977905	118977931	chr11	118977895	118977946
chr11	118992176	118992177	rs11288472	rs11288472	rs583713	0.973454	CRBL	HINFP	chr11	118992171	118992196	chr11	118992150	118992193
chr11	118992176	118992177	rs11288472	rs11288472	rs583713	0.973454	aveALL	HINFP	chr11	118992171	118992196	chr11	118992150	118992193
chr12	110035772	110035773	rs1045263	rs1045263	rs4766480	0.937182	PONS	KCTD10	chr12	110035763	110035786	chr12	110035745	110035779
chr12	110035772	110035773	rs1045263	rs1045263	rs4766480	0.937182	CRBL	KCTD10	chr12	110035763	110035786	chr12	110035745	110035779
chr12	110035772	110035773	rs1045263	rs1045263	rs4766480	0.937182	FCTX	KCTD10	chr12	110035763	110035786	chr12	110035745	110035779
chr12	110035772	110035773	rs1045263	rs1045263	rs4766480	0.937182	TCTX	KCTD10	chr12	110035763	110035786	chr12	110035745	110035779
chr12	110035772	110035773	rs1045582	rs1045582	rs4766480	0.884807	CRBL	KCTD10	chr12	110035763	110035786	chr12	110035745	110035779
chr12	110035772	110035773	rs1045582	rs1045582	rs4766480	0.884807	FCTX	KCTD10	chr12	110035763	110035786	chr12	110035745	110035779
chr12	110035772	110035773	rs1045582	rs1045582	rs4766480	0.884807	TCTX	KCTD10	chr12	110035763	110035786	chr12	110035745	110035779
chr12	110035772	110035773	rs1045582	rs1045582	rs4766480	0.884807	PONS	KCTD10	chr12	110035763	110035786	chr12	110035745	110035779
chr12	6602467	6602468	rs1048402	rs1048402	rs7976591	0.969375	CRBL	CNAP1	chr12	6602459	6602488	chr12	6602456	6602488
chr12	6602467	6602468	rs1048402	rs1048402	rs7976591	0.969375	TCTX	CNAP1	chr12	6602459	6602488	chr12	6602456	6602488
chr12	120884327	120884328	rs1050187	rs1050187	rs2235217	0.935217	TCTX	COQ5	chr12	120884319	120884340	chr12	120884263	120884338
chr12	120884327	120884328	rs1050187	rs1050187	rs2769188	0.935217	TCTX	COQ5	chr12	120884319	120884340	chr12	120884263	120884338
chr12	120884327	120884328	rs1050187	rs1050187	rs2235217	0.935217	FCTX	COQ5	chr12	120884319	120884340	chr12	120884263	120884338
chr12	120884327	120884328	rs1050187	rs1050187	rs2769188	0.935217	FCTX	COQ5	chr12	120884319	120884340	chr12	120884263	120884338
chr12	120884327	120884328	rs10774560	rs10774560	rs2769188	0.803067	FCTX	COQ5	chr12	120884319	120884340	chr12	120884263	120884338
chr12	120884327	120884328	rs10774560	rs10774560	rs2235217	0.803067	FCTX	COQ5	chr12	120884319	120884340	chr12	120884263	120884338
chr12	120884327	120884328	rs10774560	rs10774560	rs2769188	0.803067	TCTX	COQ5	chr12	120884319	120884340	chr12	120884263	120884338
chr12	120884327	120884328	rs10774560	rs10774560	rs2235217	0.803067	TCTX	COQ5	chr12	120884319	120884340	chr12	120884263	120884338
chr12	6602467	6602468	rs10849466	rs10849466	rs7976591	0.874327	CRBL	CNAP1	chr12	6602459	6602488	chr12	6602456	6602488
chr12	6602366	6602367	rs10849481	rs10849481	rs11559082	0.914959	WHMT	NCAPD2,FADS1,SCARNA10	chr12	6602354	6602381	chr12	6602360	6602371
chr12	120884327	120884328	rs10849754	rs10849754	rs2769188	0.884663	FCTX	COQ5	chr12	120884319	120884340	chr12	120884263	120884338
chr12	120884327	120884328	rs10849754	rs10849754	rs2235217	0.884663	FCTX	COQ5	chr12	120884319	120884340	chr12	120884263	120884338
chr12	120884327	120884328	rs10849754	rs10849754	rs2769188	0.884663	TCTX	COQ5	chr12	120884319	120884340	chr12	120884263	120884338
chr12	120884327	120884328	rs10849754	rs10849754	rs2235217	0.884663	TCTX	COQ5	chr12	120884319	120884340	chr12	120884263	120884338
chr12	120884327	120884328	rs10849757	rs10849757	rs2235217	0.878605	FCTX	COQ5	chr12	120884319	120884340	chr12	120884263	120884338
chr12	120884327	120884328	rs10849757	rs10849757	rs2769188	0.878605	FCTX	COQ5	chr12	120884319	120884340	chr12	120884263	120884338
chr12	120884327	120884328	rs10849757	rs10849757	rs2235217	0.878605	TCTX	COQ5	chr12	120884319	120884340	chr12	120884263	120884338
chr12	120884327	120884328	rs10849757	rs10849757	rs2769188	0.878605	TCTX	COQ5	chr12	120884319	120884340	chr12	120884263	120884338
chr12	120884327	120884328	rs10849759	rs10849759	rs2769188	0.854046	TCTX	COQ5	chr12	120884319	120884340	chr12	120884263	120884338
chr12	120884327	120884328	rs10849759	rs10849759	rs2235217	0.854046	TCTX	COQ5	chr12	120884319	120884340	chr12	120884263	120884338
chr12	120884327	120884328	rs10849759	rs10849759	rs2769188	0.854046	FCTX	COQ5	chr12	120884319	120884340	chr12	120884263	120884338
chr12	120884327	120884328	rs10849759	rs10849759	rs2235217	0.854046	FCTX	COQ5	chr12	120884319	120884340	chr12	120884263	120884338
chr12	112856642	112856643	rs10850053	rs10850053	rs58805176	0.838614	PFCTX	FLJ30092	chr12	112856636	112856651	chr12	112856636	112856750
chr12	133757953	133757954	rs10870589	rs10870589	rs11147281	0.965667	CRBL	ZNF84	chr12	133757953	133757978	chr12	133757924	133757988
chr12	133757953	133757954	rs10870589	rs10870589	rs190368775	0.965667	CRBL	ZNF84	chr12	133757953	133757978	chr12	133757924	133757988
chr12	133757953	133757954	rs10870590	rs10870590	rs11147281	0.959978	CRBL	ZNF84	chr12	133757953	133757978	chr12	133757924	133757988
chr12	133757953	133757954	rs10870590	rs10870590	rs190368775	0.959978	CRBL	ZNF84	chr12	133757953	133757978	chr12	133757924	133757988
chr12	124086997	124086998	rs11057298	rs11057298	rs786428	0.866502	PONS	DDX55	chr12	124086977	124087002	chr12	124086997	124087029
chr12	124068923	124068924	rs11057302	rs11057302	rs74844896	0.839223	FCTX	DDX55	chr12	124068919	124068947	chr12	124068898	124068928
chr12	124086997	124086998	rs11057302	rs11057302	rs786428	1	FCTX	DDX55	chr12	124086977	124087002	chr12	124086997	124087029
chr12	124068923	124068924	rs11057302	rs11057302	rs74844896	0.839223	PONS	DDX55	chr12	124068919	124068947	chr12	124068898	124068928
chr12	124086997	124086998	rs11057302	rs11057302	rs786428	1	PONS	DDX55	chr12	124086977	124087002	chr12	124086997	124087029
chr12	124086997	124086998	rs11057306	rs11057306	rs786428	0.950203	PONS	DDX55	chr12	124086977	124087002	chr12	124086997	124087029
chr12	124086997	124086998	rs11057306	rs11057306	rs786428	0.950203	FCTX	DDX55	chr12	124086977	124087002	chr12	124086997	124087029
chr12	6602467	6602468	rs11064237	rs11064237	rs7976591	0.975483	TCTX	CNAP1	chr12	6602459	6602488	chr12	6602456	6602488
chr12	6602467	6602468	rs11064237	rs11064237	rs7976591	0.975483	CRBL	CNAP1	chr12	6602459	6602488	chr12	6602456	6602488
chr12	6602467	6602468	rs11064245	rs11064245	rs7976591	0.805351	CRBL	VAMP1	chr12	6602459	6602488	chr12	6602456	6602488
chr12	120884327	120884328	rs11065145	rs11065145	rs2235217	0.891015	TCTX	COQ5	chr12	120884319	120884340	chr12	120884263	120884338
chr12	120884327	120884328	rs11065145	rs11065145	rs2769188	0.891015	TCTX	COQ5	chr12	120884319	120884340	chr12	120884263	120884338
chr12	120884327	120884328	rs11065145	rs11065145	rs2235217	0.891015	FCTX	COQ5	chr12	120884319	120884340	chr12	120884263	120884338
chr12	120884327	120884328	rs11065145	rs11065145	rs2769188	0.891015	FCTX	COQ5	chr12	120884319	120884340	chr12	120884263	120884338
chr12	110035772	110035773	rs11066737	rs11066737	rs4766480	0.876486	CRBL	KCTD10	chr12	110035763	110035786	chr12	110035745	110035779
chr12	110035772	110035773	rs11066737	rs11066737	rs4766480	0.876486	PONS	KCTD10	chr12	110035763	110035786	chr12	110035745	110035779
chr12	110035772	110035773	rs11066737	rs11066737	rs4766480	0.876486	FCTX	KCTD10	chr12	110035763	110035786	chr12	110035745	110035779
chr12	110035772	110035773	rs11066737	rs11066737	rs4766480	0.876486	TCTX	KCTD10	chr12	110035763	110035786	chr12	110035745	110035779
chr12	110035772	110035773	rs11066782	rs11066782	rs4766480	0.876486	TCTX	KCTD10	chr12	110035763	110035786	chr12	110035745	110035779
chr12	110035772	110035773	rs11066782	rs11066782	rs4766480	0.876486	CRBL	KCTD10	chr12	110035763	110035786	chr12	110035745	110035779
chr12	110035772	110035773	rs11066782	rs11066782	rs4766480	0.876486	PONS	KCTD10	chr12	110035763	110035786	chr12	110035745	110035779
chr12	110035772	110035773	rs11066782	rs11066782	rs4766480	0.876486	FCTX	KCTD10	chr12	110035763	110035786	chr12	110035745	110035779
chr12	110035772	110035773	rs11067030	rs11067030	rs4766480	0.919556	CRBL	KCTD10	chr12	110035763	110035786	chr12	110035745	110035779
chr12	110035772	110035773	rs11067030	rs11067030	rs4766480	0.919556	TCTX	KCTD10	chr12	110035763	110035786	chr12	110035745	110035779
chr12	110035772	110035773	rs11067030	rs11067030	rs4766480	0.919556	FCTX	KCTD10	chr12	110035763	110035786	chr12	110035745	110035779
chr12	110035772	110035773	rs11067030	rs11067030	rs4766480	0.919556	PONS	KCTD10	chr12	110035763	110035786	chr12	110035745	110035779
chr12	133757953	133757954	rs11147251	rs11147251	rs190368775	0.898586	CRBL	ZNF84	chr12	133757953	133757978	chr12	133757924	133757988
chr12	133757953	133757954	rs11147251	rs11147251	rs11147281	0.898586	CRBL	ZNF84	chr12	133757953	133757978	chr12	133757924	133757988
chr12	133707083	133707084	rs11147251	rs11147251	rs59312515	0.813844	CRBL	ZNF84	chr12	133707064	133707085	chr12	133707061	133707112
chr12	133757953	133757954	rs11147272	rs11147272	rs190368775	0.965681	CRBL	ZNF84	chr12	133757953	133757978	chr12	133757924	133757988
chr12	133757953	133757954	rs11147272	rs11147272	rs11147281	0.965681	CRBL	ZNF84	chr12	133757953	133757978	chr12	133757924	133757988
chr12	133757953	133757954	rs11147286	rs11147286	rs190368775	0.988489	CRBL	ZNF84	chr12	133757953	133757978	chr12	133757924	133757988
chr12	133757953	133757954	rs11147286	rs11147286	rs11147281	0.988489	CRBL	ZNF84	chr12	133757953	133757978	chr12	133757924	133757988
chr12	133757953	133757954	rs11147291	rs11147291	rs190368775	0.965667	CRBL	ZNF84	chr12	133757953	133757978	chr12	133757924	133757988
chr12	133757953	133757954	rs11147291	rs11147291	rs11147281	0.965667	CRBL	ZNF84	chr12	133757953	133757978	chr12	133757924	133757988
chr12	133757953	133757954	rs11147297	rs11147297	rs11147281	0.954356	CRBL	ZNF84	chr12	133757953	133757978	chr12	133757924	133757988
chr12	133757953	133757954	rs11147297	rs11147297	rs190368775	0.954356	CRBL	ZNF84	chr12	133757953	133757978	chr12	133757924	133757988
chr12	133757953	133757954	rs11147298	rs11147298	rs190368775	0.954356	CRBL	ZNF84	chr12	133757953	133757978	chr12	133757924	133757988
chr12	133757953	133757954	rs11147298	rs11147298	rs11147281	0.954356	CRBL	ZNF84	chr12	133757953	133757978	chr12	133757924	133757988
chr12	133757953	133757954	rs11147299	rs11147299	rs190368775	0.915177	CRBL	ZNF84	chr12	133757953	133757978	chr12	133757924	133757988
chr12	133757953	133757954	rs11147299	rs11147299	rs11147281	0.915177	CRBL	ZNF84	chr12	133757953	133757978	chr12	133757924	133757988
chr12	133757953	133757954	rs11147300	rs11147300	rs11147281	0.94869	CRBL	ZNF84	chr12	133757953	133757978	chr12	133757924	133757988
chr12	133757953	133757954	rs11147300	rs11147300	rs190368775	0.94869	CRBL	ZNF84	chr12	133757953	133757978	chr12	133757924	133757988
chr12	6602467	6602468	rs11545054	rs11545054	rs7976591	1	TCTX	CNAP1	chr12	6602459	6602488	chr12	6602456	6602488
chr12	6602467	6602468	rs11545054	rs11545054	rs7976591	1	CRBL	CNAP1	chr12	6602459	6602488	chr12	6602456	6602488
chr12	6602467	6602468	rs11545055	rs11545055	rs7976591	0.993844	TCTX	CNAP1	chr12	6602459	6602488	chr12	6602456	6602488
chr12	6602467	6602468	rs11545055	rs11545055	rs7976591	0.993844	CRBL	CNAP1	chr12	6602459	6602488	chr12	6602456	6602488
chr12	1059142	1059143	rs11571378	rs11571378	rs11571379	0.907372	CRBL	RAD52,LOC100130219	chr12	1059114	1059146	chr12	1059126	1059148
chr12	110035772	110035773	rs11609019	rs11609019	rs4766480	0.876486	TCTX	KCTD10	chr12	110035763	110035786	chr12	110035745	110035779
chr12	110035772	110035773	rs11609019	rs11609019	rs4766480	0.876486	FCTX	KCTD10	chr12	110035763	110035786	chr12	110035745	110035779
chr12	110035772	110035773	rs11609019	rs11609019	rs4766480	0.876486	CRBL	KCTD10	chr12	110035763	110035786	chr12	110035745	110035779
chr12	110035772	110035773	rs11609019	rs11609019	rs4766480	0.876486	PONS	KCTD10	chr12	110035763	110035786	chr12	110035745	110035779
chr12	110035772	110035773	rs11609445	rs11609445	rs4766480	0.97293	CRBL	KCTD10	chr12	110035763	110035786	chr12	110035745	110035779
chr12	110035772	110035773	rs11609445	rs11609445	rs4766480	0.97293	TCTX	KCTD10	chr12	110035763	110035786	chr12	110035745	110035779
chr12	110035772	110035773	rs11609445	rs11609445	rs4766480	0.97293	PONS	KCTD10	chr12	110035763	110035786	chr12	110035745	110035779
chr12	110035772	110035773	rs11609445	rs11609445	rs4766480	0.97293	FCTX	KCTD10	chr12	110035763	110035786	chr12	110035745	110035779
chr12	110035772	110035773	rs11609850	rs11609850	rs4766480	0.981927	FCTX	KCTD10	chr12	110035763	110035786	chr12	110035745	110035779
chr12	110035772	110035773	rs11609850	rs11609850	rs4766480	0.981927	CRBL	KCTD10	chr12	110035763	110035786	chr12	110035745	110035779
chr12	110035772	110035773	rs11609850	rs11609850	rs4766480	0.981927	PONS	KCTD10	chr12	110035763	110035786	chr12	110035745	110035779
chr12	110035772	110035773	rs11609850	rs11609850	rs4766480	0.981927	TCTX	KCTD10	chr12	110035763	110035786	chr12	110035745	110035779
chr12	110035772	110035773	rs11609871	rs11609871	rs4766480	0.946039	CRBL	KCTD10	chr12	110035763	110035786	chr12	110035745	110035779
chr12	110035772	110035773	rs11609871	rs11609871	rs4766480	0.946039	FCTX	KCTD10	chr12	110035763	110035786	chr12	110035745	110035779
chr12	110035772	110035773	rs11609871	rs11609871	rs4766480	0.946039	PONS	KCTD10	chr12	110035763	110035786	chr12	110035745	110035779
chr12	110035772	110035773	rs11609871	rs11609871	rs4766480	0.946039	TCTX	KCTD10	chr12	110035763	110035786	chr12	110035745	110035779
chr12	110035772	110035773	rs11610418	rs11610418	rs4766480	0.946039	TCTX	KCTD10	chr12	110035763	110035786	chr12	110035745	110035779
chr12	110035772	110035773	rs11610418	rs11610418	rs4766480	0.946039	PONS	KCTD10	chr12	110035763	110035786	chr12	110035745	110035779
chr12	110035772	110035773	rs11610418	rs11610418	rs4766480	0.946039	FCTX	KCTD10	chr12	110035763	110035786	chr12	110035745	110035779
chr12	110035772	110035773	rs11610418	rs11610418	rs4766480	0.946039	CRBL	KCTD10	chr12	110035763	110035786	chr12	110035745	110035779
chr12	6602467	6602468	rs11610549	rs11610549	rs7976591	0.94521	TCTX	CNAP1	chr12	6602459	6602488	chr12	6602456	6602488
chr12	6602467	6602468	rs11610549	rs11610549	rs7976591	0.94521	CRBL	CNAP1	chr12	6602459	6602488	chr12	6602456	6602488
chr12	110035772	110035773	rs11610558	rs11610558	rs4766480	0.868289	PONS	KCTD10	chr12	110035763	110035786	chr12	110035745	110035779
chr12	110035772	110035773	rs11610558	rs11610558	rs4766480	0.868289	TCTX	KCTD10	chr12	110035763	110035786	chr12	110035745	110035779
chr12	110035772	110035773	rs11610558	rs11610558	rs4766480	0.868289	CRBL	KCTD10	chr12	110035763	110035786	chr12	110035745	110035779
chr12	110035772	110035773	rs11610558	rs11610558	rs4766480	0.868289	FCTX	KCTD10	chr12	110035763	110035786	chr12	110035745	110035779
chr12	110035772	110035773	rs11611011	rs11611011	rs4766480	0.876486	FCTX	KCTD10	chr12	110035763	110035786	chr12	110035745	110035779
chr12	110035772	110035773	rs11611011	rs11611011	rs4766480	0.876486	CRBL	KCTD10	chr12	110035763	110035786	chr12	110035745	110035779
chr12	110035772	110035773	rs11611011	rs11611011	rs4766480	0.876486	PONS	KCTD10	chr12	110035763	110035786	chr12	110035745	110035779
chr12	110035772	110035773	rs11611011	rs11611011	rs4766480	0.876486	TCTX	KCTD10	chr12	110035763	110035786	chr12	110035745	110035779
chr12	110035772	110035773	rs11611012	rs11611012	rs4766480	0.858173	TCTX	KCTD10	chr12	110035763	110035786	chr12	110035745	110035779
chr12	110035772	110035773	rs11611012	rs11611012	rs4766480	0.858173	PONS	KCTD10	chr12	110035763	110035786	chr12	110035745	110035779
chr12	110035772	110035773	rs11611012	rs11611012	rs4766480	0.858173	CRBL	KCTD10	chr12	110035763	110035786	chr12	110035745	110035779
chr12	110035772	110035773	rs11611012	rs11611012	rs4766480	0.858173	FCTX	KCTD10	chr12	110035763	110035786	chr12	110035745	110035779
chr12	110035772	110035773	rs11611484	rs11611484	rs4766480	0.97293	PONS	KCTD10	chr12	110035763	110035786	chr12	110035745	110035779
chr12	110035772	110035773	rs11611484	rs11611484	rs4766480	0.97293	TCTX	KCTD10	chr12	110035763	110035786	chr12	110035745	110035779
chr12	110035772	110035773	rs11611484	rs11611484	rs4766480	0.97293	FCTX	KCTD10	chr12	110035763	110035786	chr12	110035745	110035779
chr12	110035772	110035773	rs11611484	rs11611484	rs4766480	0.97293	CRBL	KCTD10	chr12	110035763	110035786	chr12	110035745	110035779
chr12	110035772	110035773	rs11612500	rs11612500	rs4766480	0.876486	FCTX	KCTD10	chr12	110035763	110035786	chr12	110035745	110035779
chr12	110035772	110035773	rs11612500	rs11612500	rs4766480	0.876486	TCTX	KCTD10	chr12	110035763	110035786	chr12	110035745	110035779
chr12	110035772	110035773	rs11612500	rs11612500	rs4766480	0.876486	PONS	KCTD10	chr12	110035763	110035786	chr12	110035745	110035779
chr12	110035772	110035773	rs11612500	rs11612500	rs4766480	0.876486	CRBL	KCTD10	chr12	110035763	110035786	chr12	110035745	110035779
chr12	110035772	110035773	rs11613021	rs11613021	rs4766480	0.876486	FCTX	KCTD10	chr12	110035763	110035786	chr12	110035745	110035779
chr12	110035772	110035773	rs11613021	rs11613021	rs4766480	0.876486	TCTX	KCTD10	chr12	110035763	110035786	chr12	110035745	110035779
chr12	110035772	110035773	rs11613021	rs11613021	rs4766480	0.876486	PONS	KCTD10	chr12	110035763	110035786	chr12	110035745	110035779
chr12	110035772	110035773	rs11613021	rs11613021	rs4766480	0.876486	CRBL	KCTD10	chr12	110035763	110035786	chr12	110035745	110035779
chr12	110035772	110035773	rs11613023	rs11613023	rs4766480	0.867684	TCTX	KCTD10	chr12	110035763	110035786	chr12	110035745	110035779
chr12	110035772	110035773	rs11613023	rs11613023	rs4766480	0.867684	CRBL	KCTD10	chr12	110035763	110035786	chr12	110035745	110035779
chr12	110035772	110035773	rs11613023	rs11613023	rs4766480	0.867684	PONS	KCTD10	chr12	110035763	110035786	chr12	110035745	110035779
chr12	110035772	110035773	rs11613023	rs11613023	rs4766480	0.867684	FCTX	KCTD10	chr12	110035763	110035786	chr12	110035745	110035779
chr12	110035772	110035773	rs11613718	rs11613718	rs4766480	0.876486	PONS	KCTD10	chr12	110035763	110035786	chr12	110035745	110035779
chr12	110035772	110035773	rs11613718	rs11613718	rs4766480	0.876486	CRBL	KCTD10	chr12	110035763	110035786	chr12	110035745	110035779
chr12	110035772	110035773	rs11613718	rs11613718	rs4766480	0.876486	TCTX	KCTD10	chr12	110035763	110035786	chr12	110035745	110035779
chr12	110035772	110035773	rs11613718	rs11613718	rs4766480	0.876486	FCTX	KCTD10	chr12	110035763	110035786	chr12	110035745	110035779
chr12	110035772	110035773	rs11614551	rs11614551	rs4766480	0.884807	FCTX	KCTD10	chr12	110035763	110035786	chr12	110035745	110035779
chr12	110035772	110035773	rs11614551	rs11614551	rs4766480	0.884807	CRBL	KCTD10	chr12	110035763	110035786	chr12	110035745	110035779
chr12	110035772	110035773	rs11614551	rs11614551	rs4766480	0.884807	PONS	KCTD10	chr12	110035763	110035786	chr12	110035745	110035779
chr12	110035772	110035773	rs11614551	rs11614551	rs4766480	0.884807	TCTX	KCTD10	chr12	110035763	110035786	chr12	110035745	110035779
chr12	110035772	110035773	rs11615336	rs11615336	rs4766480	0.884807	CRBL	KCTD10	chr12	110035763	110035786	chr12	110035745	110035779
chr12	110035772	110035773	rs11615336	rs11615336	rs4766480	0.884807	PONS	KCTD10	chr12	110035763	110035786	chr12	110035745	110035779
chr12	110035772	110035773	rs11615336	rs11615336	rs4766480	0.884807	FCTX	KCTD10	chr12	110035763	110035786	chr12	110035745	110035779
chr12	110035772	110035773	rs11615336	rs11615336	rs4766480	0.884807	TCTX	KCTD10	chr12	110035763	110035786	chr12	110035745	110035779
chr12	110035772	110035773	rs11615637	rs11615637	rs4766480	0.97293	PONS	KCTD10	chr12	110035763	110035786	chr12	110035745	110035779
chr12	110035772	110035773	rs11615637	rs11615637	rs4766480	0.97293	FCTX	KCTD10	chr12	110035763	110035786	chr12	110035745	110035779
chr12	110035772	110035773	rs11615637	rs11615637	rs4766480	0.97293	CRBL	KCTD10	chr12	110035763	110035786	chr12	110035745	110035779
chr12	110035772	110035773	rs11615637	rs11615637	rs4766480	0.97293	TCTX	KCTD10	chr12	110035763	110035786	chr12	110035745	110035779
chr12	110035772	110035773	rs11615949	rs11615949	rs4766480	0.876486	CRBL	KCTD10	chr12	110035763	110035786	chr12	110035745	110035779
chr12	110035772	110035773	rs11615949	rs11615949	rs4766480	0.876486	PONS	KCTD10	chr12	110035763	110035786	chr12	110035745	110035779
chr12	110035772	110035773	rs11615949	rs11615949	rs4766480	0.876486	TCTX	KCTD10	chr12	110035763	110035786	chr12	110035745	110035779
chr12	110035772	110035773	rs11615949	rs11615949	rs4766480	0.876486	FCTX	KCTD10	chr12	110035763	110035786	chr12	110035745	110035779
chr12	122238379	122238380	rs1168663	rs1168663	rs1667578	0.878936	aveALL	LOC338799	chr12	122238356	122238381	chr12	122238339	122238396
chr12	122238379	122238380	rs1168663	rs1168663	rs1667578	0.878936	OCTX	LOC338799	chr12	122238356	122238381	chr12	122238339	122238396
chr12	124068923	124068924	rs12099981	rs12099981	rs74844896	0.839223	PONS	DDX55	chr12	124068919	124068947	chr12	124068898	124068928
chr12	124086997	124086998	rs12099981	rs12099981	rs786428	1	PONS	DDX55	chr12	124086977	124087002	chr12	124086997	124087029
chr12	124068923	124068924	rs12099981	rs12099981	rs74844896	0.839223	FCTX	DDX55	chr12	124068919	124068947	chr12	124068898	124068928
chr12	124086997	124086998	rs12099981	rs12099981	rs786428	1	FCTX	DDX55	chr12	124086977	124087002	chr12	124086997	124087029
chr12	133707083	133707084	rs12296283	rs12296283	rs59312515	0.824695	CRBL	ZNF84	chr12	133707064	133707085	chr12	133707061	133707112
chr12	133757953	133757954	rs12296283	rs12296283	rs11147281	0.898586	CRBL	ZNF84	chr12	133757953	133757978	chr12	133757924	133757988
chr12	133757953	133757954	rs12296283	rs12296283	rs190368775	0.898586	CRBL	ZNF84	chr12	133757953	133757978	chr12	133757924	133757988
chr12	133757953	133757954	rs12297889	rs12297889	rs190368775	0.94869	CRBL	ZNF84	chr12	133757953	133757978	chr12	133757924	133757988
chr12	133757953	133757954	rs12297889	rs12297889	rs11147281	0.94869	CRBL	ZNF84	chr12	133757953	133757978	chr12	133757924	133757988
chr12	6602467	6602468	rs12312834	rs12312834	rs7976591	0.969375	TCTX	CNAP1	chr12	6602459	6602488	chr12	6602456	6602488
chr12	6602467	6602468	rs12312834	rs12312834	rs7976591	0.969375	CRBL	CNAP1	chr12	6602459	6602488	chr12	6602456	6602488
chr12	110035772	110035773	rs12578648	rs12578648	rs4766480	0.836701	FCTX	KCTD10	chr12	110035763	110035786	chr12	110035745	110035779
chr12	110035772	110035773	rs12578648	rs12578648	rs4766480	0.836701	CRBL	KCTD10	chr12	110035763	110035786	chr12	110035745	110035779
chr12	110035772	110035773	rs12578648	rs12578648	rs4766480	0.836701	TCTX	KCTD10	chr12	110035763	110035786	chr12	110035745	110035779
chr12	110035772	110035773	rs12578648	rs12578648	rs4766480	0.836701	PONS	KCTD10	chr12	110035763	110035786	chr12	110035745	110035779
chr12	110035772	110035773	rs12580090	rs12580090	rs4766480	0.97293	FCTX	KCTD10	chr12	110035763	110035786	chr12	110035745	110035779
chr12	110035772	110035773	rs12580090	rs12580090	rs4766480	0.97293	CRBL	KCTD10	chr12	110035763	110035786	chr12	110035745	110035779
chr12	110035772	110035773	rs12580090	rs12580090	rs4766480	0.97293	PONS	KCTD10	chr12	110035763	110035786	chr12	110035745	110035779
chr12	110035772	110035773	rs12580090	rs12580090	rs4766480	0.97293	TCTX	KCTD10	chr12	110035763	110035786	chr12	110035745	110035779
chr12	6602467	6602468	rs12580729	rs12580729	rs7976591	0.957228	TCTX	CNAP1	chr12	6602459	6602488	chr12	6602456	6602488
chr12	6602467	6602468	rs12580729	rs12580729	rs7976591	0.957228	CRBL	CNAP1	chr12	6602459	6602488	chr12	6602456	6602488
chr12	54069802	54069803	rs12818213	rs12818213	rs916134	0.955984	OCTX	ATP5G2	chr12	54069779	54069816	chr12	54069785	54069804
chr12	54069802	54069803	rs12818213	rs12818213	rs916134	0.955984	aveALL	ATP5G2	chr12	54069779	54069816	chr12	54069785	54069804
chr12	54069802	54069803	rs12818213	rs12818213	rs916134	0.955984	FCTX	ATP5G2	chr12	54069779	54069816	chr12	54069785	54069804
chr12	54069802	54069803	rs12818213	rs12818213	rs916134	0.955984	PUTM	ATP5G2	chr12	54069779	54069816	chr12	54069785	54069804
chr12	54069802	54069803	rs12818213	rs12818213	rs916134	0.955984	CRBL	ATP5G2	chr12	54069779	54069816	chr12	54069785	54069804
chr12	54069802	54069803	rs12818213	rs12818213	rs916134	0.955984	SNIG	ATP5G2	chr12	54069779	54069816	chr12	54069785	54069804
chr12	54069802	54069803	rs12818213	rs12818213	rs916134	0.955984	HIPP	ATP5G2	chr12	54069779	54069816	chr12	54069785	54069804
chr12	54069802	54069803	rs12818213	rs12818213	rs916134	0.955984	MEDU	ATP5G2	chr12	54069779	54069816	chr12	54069785	54069804
chr12	54069802	54069803	rs12818213	rs12818213	rs916134	0.955984	TCTX	ATP5G2	chr12	54069779	54069816	chr12	54069785	54069804
chr12	54069802	54069803	rs12818213	rs12818213	rs916134	0.955984	WHMT	ATP5G2	chr12	54069779	54069816	chr12	54069785	54069804
chr12	54069802	54069803	rs12818213	rs12818213	rs916134	0.955984	THAL	ATP5G2	chr12	54069779	54069816	chr12	54069785	54069804
chr12	110035772	110035773	rs12818537	rs12818537	rs4766480	0.876486	PONS	KCTD10	chr12	110035763	110035786	chr12	110035745	110035779
chr12	110035772	110035773	rs12818537	rs12818537	rs4766480	0.876486	CRBL	KCTD10	chr12	110035763	110035786	chr12	110035745	110035779
chr12	110035772	110035773	rs12818537	rs12818537	rs4766480	0.876486	TCTX	KCTD10	chr12	110035763	110035786	chr12	110035745	110035779
chr12	110035772	110035773	rs12818537	rs12818537	rs4766480	0.876486	FCTX	KCTD10	chr12	110035763	110035786	chr12	110035745	110035779
chr12	110035772	110035773	rs12819142	rs12819142	rs4766480	0.876486	PONS	KCTD10	chr12	110035763	110035786	chr12	110035745	110035779
chr12	110035772	110035773	rs12819142	rs12819142	rs4766480	0.876486	FCTX	KCTD10	chr12	110035763	110035786	chr12	110035745	110035779
chr12	110035772	110035773	rs12819142	rs12819142	rs4766480	0.876486	CRBL	KCTD10	chr12	110035763	110035786	chr12	110035745	110035779
chr12	110035772	110035773	rs12819142	rs12819142	rs4766480	0.876486	TCTX	KCTD10	chr12	110035763	110035786	chr12	110035745	110035779
chr12	110035772	110035773	rs12821045	rs12821045	rs4766480	0.946039	PONS	KCTD10	chr12	110035763	110035786	chr12	110035745	110035779
chr12	110035772	110035773	rs12821045	rs12821045	rs4766480	0.946039	TCTX	KCTD10	chr12	110035763	110035786	chr12	110035745	110035779
chr12	110035772	110035773	rs12821045	rs12821045	rs4766480	0.946039	CRBL	KCTD10	chr12	110035763	110035786	chr12	110035745	110035779
chr12	110035772	110035773	rs12821045	rs12821045	rs4766480	0.946039	FCTX	KCTD10	chr12	110035763	110035786	chr12	110035745	110035779
chr12	110035772	110035773	rs12822974	rs12822974	rs4766480	0.876486	PONS	KCTD10	chr12	110035763	110035786	chr12	110035745	110035779
chr12	110035772	110035773	rs12822974	rs12822974	rs4766480	0.876486	CRBL	KCTD10	chr12	110035763	110035786	chr12	110035745	110035779
chr12	110035772	110035773	rs12822974	rs12822974	rs4766480	0.876486	FCTX	KCTD10	chr12	110035763	110035786	chr12	110035745	110035779
chr12	110035772	110035773	rs12822974	rs12822974	rs4766480	0.876486	TCTX	KCTD10	chr12	110035763	110035786	chr12	110035745	110035779
chr12	110035772	110035773	rs12823587	rs12823587	rs4766480	0.876486	PONS	KCTD10	chr12	110035763	110035786	chr12	110035745	110035779
chr12	110035772	110035773	rs12823587	rs12823587	rs4766480	0.876486	CRBL	KCTD10	chr12	110035763	110035786	chr12	110035745	110035779
chr12	110035772	110035773	rs12823587	rs12823587	rs4766480	0.876486	FCTX	KCTD10	chr12	110035763	110035786	chr12	110035745	110035779
chr12	110035772	110035773	rs12823587	rs12823587	rs4766480	0.876486	TCTX	KCTD10	chr12	110035763	110035786	chr12	110035745	110035779
chr12	110035772	110035773	rs12828717	rs12828717	rs4766480	0.919404	TCTX	KCTD10	chr12	110035763	110035786	chr12	110035745	110035779
chr12	110035772	110035773	rs12828717	rs12828717	rs4766480	0.919404	PONS	KCTD10	chr12	110035763	110035786	chr12	110035745	110035779
chr12	110035772	110035773	rs12828717	rs12828717	rs4766480	0.919404	CRBL	KCTD10	chr12	110035763	110035786	chr12	110035745	110035779
chr12	110035772	110035773	rs12828717	rs12828717	rs4766480	0.919404	FCTX	KCTD10	chr12	110035763	110035786	chr12	110035745	110035779
chr12	110035772	110035773	rs12831026	rs12831026	rs4766480	0.876486	PONS	KCTD10	chr12	110035763	110035786	chr12	110035745	110035779
chr12	110035772	110035773	rs12831026	rs12831026	rs4766480	0.876486	CRBL	KCTD10	chr12	110035763	110035786	chr12	110035745	110035779
chr12	110035772	110035773	rs12831026	rs12831026	rs4766480	0.876486	TCTX	KCTD10	chr12	110035763	110035786	chr12	110035745	110035779
chr12	110035772	110035773	rs12831026	rs12831026	rs4766480	0.876486	FCTX	KCTD10	chr12	110035763	110035786	chr12	110035745	110035779
chr12	110035772	110035773	rs12831657	rs12831657	rs4766480	0.901787	PONS	KCTD10	chr12	110035763	110035786	chr12	110035745	110035779
chr12	110035772	110035773	rs12831657	rs12831657	rs4766480	0.901787	CRBL	KCTD10	chr12	110035763	110035786	chr12	110035745	110035779
chr12	110035772	110035773	rs12831657	rs12831657	rs4766480	0.901787	TCTX	KCTD10	chr12	110035763	110035786	chr12	110035745	110035779
chr12	110035772	110035773	rs12831657	rs12831657	rs4766480	0.901787	FCTX	KCTD10	chr12	110035763	110035786	chr12	110035745	110035779
chr12	110035772	110035773	rs1477117	rs1477117	rs4766480	0.842669	PONS	KCTD10	chr12	110035763	110035786	chr12	110035745	110035779
chr12	110035772	110035773	rs1477117	rs1477117	rs4766480	0.842669	TCTX	KCTD10	chr12	110035763	110035786	chr12	110035745	110035779
chr12	110035772	110035773	rs1477117	rs1477117	rs4766480	0.842669	FCTX	KCTD10	chr12	110035763	110035786	chr12	110035745	110035779
chr12	110035772	110035773	rs1477117	rs1477117	rs4766480	0.842669	CRBL	KCTD10	chr12	110035763	110035786	chr12	110035745	110035779
chr12	110035772	110035773	rs14863	rs14863	rs4766480	0.955077	FCTX	KCTD10	chr12	110035763	110035786	chr12	110035745	110035779
chr12	110035772	110035773	rs14863	rs14863	rs4766480	0.955077	CRBL	KCTD10	chr12	110035763	110035786	chr12	110035745	110035779
chr12	110035772	110035773	rs14863	rs14863	rs4766480	0.955077	PONS	KCTD10	chr12	110035763	110035786	chr12	110035745	110035779
chr12	110035772	110035773	rs14863	rs14863	rs4766480	0.955077	TCTX	KCTD10	chr12	110035763	110035786	chr12	110035745	110035779
chr12	110035772	110035773	rs1617	rs1617	rs4766480	0.937182	FCTX	KCTD10	chr12	110035763	110035786	chr12	110035745	110035779
chr12	110035772	110035773	rs1617	rs1617	rs4766480	0.937182	PONS	KCTD10	chr12	110035763	110035786	chr12	110035745	110035779
chr12	110035772	110035773	rs1617	rs1617	rs4766480	0.937182	TCTX	KCTD10	chr12	110035763	110035786	chr12	110035745	110035779
chr12	110035772	110035773	rs1617	rs1617	rs4766480	0.937182	CRBL	KCTD10	chr12	110035763	110035786	chr12	110035745	110035779
chr12	110035772	110035773	rs17183465	rs17183465	rs4766480	0.964068	TCTX	KCTD10	chr12	110035763	110035786	chr12	110035745	110035779
chr12	110035772	110035773	rs17183465	rs17183465	rs4766480	0.964068	PONS	KCTD10	chr12	110035763	110035786	chr12	110035745	110035779
chr12	110035772	110035773	rs17183465	rs17183465	rs4766480	0.964068	CRBL	KCTD10	chr12	110035763	110035786	chr12	110035745	110035779
chr12	110035772	110035773	rs17183465	rs17183465	rs4766480	0.964068	FCTX	KCTD10	chr12	110035763	110035786	chr12	110035745	110035779
chr12	124068923	124068924	rs1877365	rs1877365	rs74844896	0.839223	PONS	DDX55	chr12	124068919	124068947	chr12	124068898	124068928
chr12	124086997	124086998	rs1877365	rs1877365	rs786428	1	PONS	DDX55	chr12	124086977	124087002	chr12	124086997	124087029
chr12	124068923	124068924	rs1877365	rs1877365	rs74844896	0.839223	FCTX	DDX55	chr12	124068919	124068947	chr12	124068898	124068928
chr12	124086997	124086998	rs1877365	rs1877365	rs786428	1	FCTX	DDX55	chr12	124086977	124087002	chr12	124086997	124087029
chr12	70132947	70132948	rs1908184	rs1908184	rs11611064	0.8051	PONS	RAB3IP	chr12	70132930	70132955	chr12	70132925	70132948
chr12	70132947	70132948	rs1908184	rs1908184	rs11611064	0.8051	FCTX	RAB3IP	chr12	70132930	70132955	chr12	70132925	70132948
chr12	70132947	70132948	rs1908184	rs1908184	rs11611064	0.8051	CRBL	RAB3IP	chr12	70132930	70132955	chr12	70132925	70132948
chr12	70132947	70132948	rs1908184	rs1908184	rs11611064	0.8051	TCTX	RAB3IP	chr12	70132930	70132955	chr12	70132925	70132948
chr12	54069802	54069803	rs1971762	rs1971762	rs916134	0.993537	FCTX	ATP5G2	chr12	54069779	54069816	chr12	54069785	54069804
chr12	6602467	6602468	rs1981669	rs1981669	rs7976591	0.969375	CRBL	CNAP1	chr12	6602459	6602488	chr12	6602456	6602488
chr12	6602467	6602468	rs1981669	rs1981669	rs7976591	0.969375	TCTX	CNAP1	chr12	6602459	6602488	chr12	6602456	6602488
chr12	120884327	120884328	rs2235218	rs2235218	rs2769188	0.954369	FCTX	COQ5	chr12	120884319	120884340	chr12	120884263	120884338
chr12	120884327	120884328	rs2235218	rs2235218	rs2235217	0.954369	FCTX	COQ5	chr12	120884319	120884340	chr12	120884263	120884338
chr12	120884327	120884328	rs2235218	rs2235218	rs2769188	0.954369	TCTX	COQ5	chr12	120884319	120884340	chr12	120884263	120884338
chr12	120884327	120884328	rs2235218	rs2235218	rs2235217	0.954369	TCTX	COQ5	chr12	120884319	120884340	chr12	120884263	120884338
chr12	110035772	110035773	rs2241204	rs2241204	rs4766480	0.937182	FCTX	KCTD10	chr12	110035763	110035786	chr12	110035745	110035779
chr12	110035772	110035773	rs2241204	rs2241204	rs4766480	0.937182	TCTX	KCTD10	chr12	110035763	110035786	chr12	110035745	110035779
chr12	110035772	110035773	rs2241204	rs2241204	rs4766480	0.937182	PONS	KCTD10	chr12	110035763	110035786	chr12	110035745	110035779
chr12	110035772	110035773	rs2241204	rs2241204	rs4766480	0.937182	CRBL	KCTD10	chr12	110035763	110035786	chr12	110035745	110035779
chr12	110035772	110035773	rs2241206	rs2241206	rs4766480	0.946039	TCTX	KCTD10	chr12	110035763	110035786	chr12	110035745	110035779
chr12	110035772	110035773	rs2241206	rs2241206	rs4766480	0.946039	CRBL	KCTD10	chr12	110035763	110035786	chr12	110035745	110035779
chr12	110035772	110035773	rs2241206	rs2241206	rs4766480	0.946039	FCTX	KCTD10	chr12	110035763	110035786	chr12	110035745	110035779
chr12	110035772	110035773	rs2241206	rs2241206	rs4766480	0.946039	PONS	KCTD10	chr12	110035763	110035786	chr12	110035745	110035779
chr12	6602467	6602468	rs2270174	rs2270174	rs7976591	0.993859	CRBL	CNAP1	chr12	6602459	6602488	chr12	6602456	6602488
chr12	110035772	110035773	rs2270361	rs2270361	rs4766480	0.884807	CRBL	KCTD10	chr12	110035763	110035786	chr12	110035745	110035779
chr12	110035772	110035773	rs2270361	rs2270361	rs4766480	0.884807	FCTX	KCTD10	chr12	110035763	110035786	chr12	110035745	110035779
chr12	110035772	110035773	rs2270361	rs2270361	rs4766480	0.884807	PONS	KCTD10	chr12	110035763	110035786	chr12	110035745	110035779
chr12	110035772	110035773	rs2270361	rs2270361	rs4766480	0.884807	TCTX	KCTD10	chr12	110035763	110035786	chr12	110035745	110035779
chr12	110035772	110035773	rs2270374	rs2270374	rs4766480	0.97293	PONS	KCTD10	chr12	110035763	110035786	chr12	110035745	110035779
chr12	110035772	110035773	rs2270374	rs2270374	rs4766480	0.97293	TCTX	KCTD10	chr12	110035763	110035786	chr12	110035745	110035779
chr12	110035772	110035773	rs2270374	rs2270374	rs4766480	0.97293	CRBL	KCTD10	chr12	110035763	110035786	chr12	110035745	110035779
chr12	110035772	110035773	rs2270374	rs2270374	rs4766480	0.97293	FCTX	KCTD10	chr12	110035763	110035786	chr12	110035745	110035779
chr12	110035772	110035773	rs2287184	rs2287184	rs4766480	0.928458	FCTX	KCTD10	chr12	110035763	110035786	chr12	110035745	110035779
chr12	110035772	110035773	rs2287184	rs2287184	rs4766480	0.928458	TCTX	KCTD10	chr12	110035763	110035786	chr12	110035745	110035779
chr12	110035772	110035773	rs2287184	rs2287184	rs4766480	0.928458	CRBL	KCTD10	chr12	110035763	110035786	chr12	110035745	110035779
chr12	110035772	110035773	rs2287184	rs2287184	rs4766480	0.928458	PONS	KCTD10	chr12	110035763	110035786	chr12	110035745	110035779
chr12	110035772	110035773	rs2287192	rs2287192	rs4766480	0.884807	FCTX	KCTD10	chr12	110035763	110035786	chr12	110035745	110035779
chr12	110035772	110035773	rs2287192	rs2287192	rs4766480	0.884807	CRBL	KCTD10	chr12	110035763	110035786	chr12	110035745	110035779
chr12	110035772	110035773	rs2287192	rs2287192	rs4766480	0.884807	TCTX	KCTD10	chr12	110035763	110035786	chr12	110035745	110035779
chr12	110035772	110035773	rs2287192	rs2287192	rs4766480	0.884807	PONS	KCTD10	chr12	110035763	110035786	chr12	110035745	110035779
chr12	110035772	110035773	rs2287218	rs2287218	rs4766480	0.97293	CRBL	KCTD10	chr12	110035763	110035786	chr12	110035745	110035779
chr12	110035772	110035773	rs2287218	rs2287218	rs4766480	0.97293	TCTX	KCTD10	chr12	110035763	110035786	chr12	110035745	110035779
chr12	110035772	110035773	rs2287218	rs2287218	rs4766480	0.97293	PONS	KCTD10	chr12	110035763	110035786	chr12	110035745	110035779
chr12	110035772	110035773	rs2287218	rs2287218	rs4766480	0.97293	FCTX	KCTD10	chr12	110035763	110035786	chr12	110035745	110035779
chr12	110035772	110035773	rs2302703	rs2302703	rs4766480	0.876486	TCTX	KCTD10	chr12	110035763	110035786	chr12	110035745	110035779
chr12	110035772	110035773	rs2302703	rs2302703	rs4766480	0.876486	PONS	KCTD10	chr12	110035763	110035786	chr12	110035745	110035779
chr12	110035772	110035773	rs2302703	rs2302703	rs4766480	0.876486	CRBL	KCTD10	chr12	110035763	110035786	chr12	110035745	110035779
chr12	110035772	110035773	rs2302703	rs2302703	rs4766480	0.876486	FCTX	KCTD10	chr12	110035763	110035786	chr12	110035745	110035779
chr12	110035772	110035773	rs2302704	rs2302704	rs4766480	0.876486	PONS	KCTD10	chr12	110035763	110035786	chr12	110035745	110035779
chr12	110035772	110035773	rs2302704	rs2302704	rs4766480	0.876486	FCTX	KCTD10	chr12	110035763	110035786	chr12	110035745	110035779
chr12	110035772	110035773	rs2302704	rs2302704	rs4766480	0.876486	CRBL	KCTD10	chr12	110035763	110035786	chr12	110035745	110035779
chr12	110035772	110035773	rs2302704	rs2302704	rs4766480	0.876486	TCTX	KCTD10	chr12	110035763	110035786	chr12	110035745	110035779
chr12	110035772	110035773	rs2302706	rs2302706	rs4766480	0.876486	PONS	KCTD10	chr12	110035763	110035786	chr12	110035745	110035779
chr12	110035772	110035773	rs2302706	rs2302706	rs4766480	0.876486	CRBL	KCTD10	chr12	110035763	110035786	chr12	110035745	110035779
chr12	110035772	110035773	rs2302706	rs2302706	rs4766480	0.876486	FCTX	KCTD10	chr12	110035763	110035786	chr12	110035745	110035779
chr12	110035772	110035773	rs2302706	rs2302706	rs4766480	0.876486	TCTX	KCTD10	chr12	110035763	110035786	chr12	110035745	110035779
chr12	110035772	110035773	rs2302707	rs2302707	rs4766480	0.876486	TCTX	KCTD10	chr12	110035763	110035786	chr12	110035745	110035779
chr12	110035772	110035773	rs2302707	rs2302707	rs4766480	0.876486	PONS	KCTD10	chr12	110035763	110035786	chr12	110035745	110035779
chr12	110035772	110035773	rs2302707	rs2302707	rs4766480	0.876486	CRBL	KCTD10	chr12	110035763	110035786	chr12	110035745	110035779
chr12	110035772	110035773	rs2302707	rs2302707	rs4766480	0.876486	FCTX	KCTD10	chr12	110035763	110035786	chr12	110035745	110035779
chr12	110035772	110035773	rs2302708	rs2302708	rs4766480	0.868289	PONS	KCTD10	chr12	110035763	110035786	chr12	110035745	110035779
chr12	110035772	110035773	rs2302708	rs2302708	rs4766480	0.868289	CRBL	KCTD10	chr12	110035763	110035786	chr12	110035745	110035779
chr12	110035772	110035773	rs2302708	rs2302708	rs4766480	0.868289	FCTX	KCTD10	chr12	110035763	110035786	chr12	110035745	110035779
chr12	110035772	110035773	rs2302708	rs2302708	rs4766480	0.868289	TCTX	KCTD10	chr12	110035763	110035786	chr12	110035745	110035779
chr12	110035772	110035773	rs2302709	rs2302709	rs4766480	0.860215	PONS	KCTD10	chr12	110035763	110035786	chr12	110035745	110035779
chr12	110035772	110035773	rs2302709	rs2302709	rs4766480	0.860215	FCTX	KCTD10	chr12	110035763	110035786	chr12	110035745	110035779
chr12	110035772	110035773	rs2302709	rs2302709	rs4766480	0.860215	CRBL	KCTD10	chr12	110035763	110035786	chr12	110035745	110035779
chr12	110035772	110035773	rs2302709	rs2302709	rs4766480	0.860215	TCTX	KCTD10	chr12	110035763	110035786	chr12	110035745	110035779
chr12	124068923	124068924	rs2340691	rs2340691	rs74844896	0.839223	PONS	DDX55	chr12	124068919	124068947	chr12	124068898	124068928
chr12	124086997	124086998	rs2340691	rs2340691	rs786428	1	PONS	DDX55	chr12	124086977	124087002	chr12	124086997	124087029
chr12	124068923	124068924	rs2340691	rs2340691	rs74844896	0.839223	FCTX	DDX55	chr12	124068919	124068947	chr12	124068898	124068928
chr12	124086997	124086998	rs2340691	rs2340691	rs786428	1	FCTX	DDX55	chr12	124086977	124087002	chr12	124086997	124087029
chr12	120884327	120884328	rs2393590	rs2393590	rs2769188	0.928766	FCTX	COQ5	chr12	120884319	120884340	chr12	120884263	120884338
chr12	120884327	120884328	rs2393590	rs2393590	rs2235217	0.928766	FCTX	COQ5	chr12	120884319	120884340	chr12	120884263	120884338
chr12	6602467	6602468	rs2532485	rs2532485	rs7976591	0.868458	CRBL	CNAP1	chr12	6602459	6602488	chr12	6602456	6602488
chr12	6602467	6602468	rs2534722	rs2534722	rs7976591	0.863035	CRBL	CNAP1	chr12	6602459	6602488	chr12	6602456	6602488
chr12	6602467	6602468	rs2534724	rs2534724	rs7976591	0.874327	CRBL	CNAP1	chr12	6602459	6602488	chr12	6602456	6602488
chr12	112856642	112856643	rs2891397	rs2891397	rs58805176	0.908021	TCTX	C12orf47	chr12	112856636	112856651	chr12	112856636	112856750
chr12	112856642	112856643	rs2891397	rs2891397	rs58805176	0.908021	aveALL	C12orf47	chr12	112856636	112856651	chr12	112856636	112856750
chr12	6602467	6602468	rs3180589	rs3180589	rs7976591	1	CRBL	CNAP1	chr12	6602459	6602488	chr12	6602456	6602488
chr12	6602467	6602468	rs3180589	rs3180589	rs7976591	1	TCTX	CNAP1	chr12	6602459	6602488	chr12	6602456	6602488
chr12	120884327	120884328	rs3213565	rs3213565	rs2235217	0.86666	FCTX	COQ5	chr12	120884319	120884340	chr12	120884263	120884338
chr12	120884327	120884328	rs3213565	rs3213565	rs2769188	0.86666	FCTX	COQ5	chr12	120884319	120884340	chr12	120884263	120884338
chr12	120884327	120884328	rs3213565	rs3213565	rs2235217	0.86666	TCTX	COQ5	chr12	120884319	120884340	chr12	120884263	120884338
chr12	120884327	120884328	rs3213565	rs3213565	rs2769188	0.86666	TCTX	COQ5	chr12	120884319	120884340	chr12	120884263	120884338
chr12	110035772	110035773	rs3742014	rs3742014	rs4766480	0.919404	CRBL	KCTD10	chr12	110035763	110035786	chr12	110035745	110035779
chr12	110035772	110035773	rs3742014	rs3742014	rs4766480	0.919404	PONS	KCTD10	chr12	110035763	110035786	chr12	110035745	110035779
chr12	110035772	110035773	rs3742014	rs3742014	rs4766480	0.919404	FCTX	KCTD10	chr12	110035763	110035786	chr12	110035745	110035779
chr12	110035772	110035773	rs3742014	rs3742014	rs4766480	0.919404	TCTX	KCTD10	chr12	110035763	110035786	chr12	110035745	110035779
chr12	110035772	110035773	rs3742018	rs3742018	rs4766480	0.902098	TCTX	KCTD10	chr12	110035763	110035786	chr12	110035745	110035779
chr12	110035772	110035773	rs3742018	rs3742018	rs4766480	0.902098	CRBL	KCTD10	chr12	110035763	110035786	chr12	110035745	110035779
chr12	110035772	110035773	rs3742018	rs3742018	rs4766480	0.902098	PONS	KCTD10	chr12	110035763	110035786	chr12	110035745	110035779
chr12	110035772	110035773	rs3742018	rs3742018	rs4766480	0.902098	FCTX	KCTD10	chr12	110035763	110035786	chr12	110035745	110035779
chr12	51441679	51441680	rs3759406	rs3759406	rs56335028	0.977412	aveALL	LETMD1	chr12	51441676	51441699	chr12	51441679	51441698
chr12	110035772	110035773	rs3782899	rs3782899	rs4766480	0.97293	PONS	KCTD10	chr12	110035763	110035786	chr12	110035745	110035779
chr12	110035772	110035773	rs3782899	rs3782899	rs4766480	0.97293	CRBL	KCTD10	chr12	110035763	110035786	chr12	110035745	110035779
chr12	110035772	110035773	rs3782899	rs3782899	rs4766480	0.97293	TCTX	KCTD10	chr12	110035763	110035786	chr12	110035745	110035779
chr12	110035772	110035773	rs3782899	rs3782899	rs4766480	0.97293	FCTX	KCTD10	chr12	110035763	110035786	chr12	110035745	110035779
chr12	120884327	120884328	rs3916065	rs3916065	rs2235217	0.897134	FCTX	COQ5	chr12	120884319	120884340	chr12	120884263	120884338
chr12	120884327	120884328	rs3916065	rs3916065	rs2769188	0.897134	FCTX	COQ5	chr12	120884319	120884340	chr12	120884263	120884338
chr12	120884327	120884328	rs3916065	rs3916065	rs2235217	0.897134	TCTX	COQ5	chr12	120884319	120884340	chr12	120884263	120884338
chr12	120884327	120884328	rs3916065	rs3916065	rs2769188	0.897134	TCTX	COQ5	chr12	120884319	120884340	chr12	120884263	120884338
chr12	110035772	110035773	rs4499061	rs4499061	rs4766480	0.97293	CRBL	KCTD10	chr12	110035763	110035786	chr12	110035745	110035779
chr12	110035772	110035773	rs4499061	rs4499061	rs4766480	0.97293	PONS	KCTD10	chr12	110035763	110035786	chr12	110035745	110035779
chr12	110035772	110035773	rs4499061	rs4499061	rs4766480	0.97293	FCTX	KCTD10	chr12	110035763	110035786	chr12	110035745	110035779
chr12	110035772	110035773	rs4499061	rs4499061	rs4766480	0.97293	TCTX	KCTD10	chr12	110035763	110035786	chr12	110035745	110035779
chr12	6602467	6602468	rs4764600	rs4764600	rs7976591	0.981571	TCTX	CNAP1	chr12	6602459	6602488	chr12	6602456	6602488
chr12	6602467	6602468	rs4764600	rs4764600	rs7976591	0.981571	CRBL	CNAP1	chr12	6602459	6602488	chr12	6602456	6602488
chr12	6602467	6602468	rs4764601	rs4764601	rs7976591	0.993859	CRBL	CNAP1	chr12	6602459	6602488	chr12	6602456	6602488
chr12	6602467	6602468	rs4764601	rs4764601	rs7976591	0.993859	TCTX	CNAP1	chr12	6602459	6602488	chr12	6602456	6602488
chr12	110035772	110035773	rs4766473	rs4766473	rs4766480	0.876486	TCTX	KCTD10	chr12	110035763	110035786	chr12	110035745	110035779
chr12	110035772	110035773	rs4766473	rs4766473	rs4766480	0.876486	FCTX	KCTD10	chr12	110035763	110035786	chr12	110035745	110035779
chr12	110035772	110035773	rs4766473	rs4766473	rs4766480	0.876486	CRBL	KCTD10	chr12	110035763	110035786	chr12	110035745	110035779
chr12	110035772	110035773	rs4766473	rs4766473	rs4766480	0.876486	PONS	KCTD10	chr12	110035763	110035786	chr12	110035745	110035779
chr12	110035772	110035773	rs4766474	rs4766474	rs4766480	0.876486	PONS	KCTD10	chr12	110035763	110035786	chr12	110035745	110035779
chr12	110035772	110035773	rs4766474	rs4766474	rs4766480	0.876486	CRBL	KCTD10	chr12	110035763	110035786	chr12	110035745	110035779
chr12	110035772	110035773	rs4766474	rs4766474	rs4766480	0.876486	FCTX	KCTD10	chr12	110035763	110035786	chr12	110035745	110035779
chr12	110035772	110035773	rs4766474	rs4766474	rs4766480	0.876486	TCTX	KCTD10	chr12	110035763	110035786	chr12	110035745	110035779
chr12	110035772	110035773	rs4766475	rs4766475	rs4766480	0.876486	CRBL	KCTD10	chr12	110035763	110035786	chr12	110035745	110035779
chr12	110035772	110035773	rs4766475	rs4766475	rs4766480	0.876486	PONS	KCTD10	chr12	110035763	110035786	chr12	110035745	110035779
chr12	110035772	110035773	rs4766475	rs4766475	rs4766480	0.876486	TCTX	KCTD10	chr12	110035763	110035786	chr12	110035745	110035779
chr12	110035772	110035773	rs4766475	rs4766475	rs4766480	0.876486	FCTX	KCTD10	chr12	110035763	110035786	chr12	110035745	110035779
chr12	110035772	110035773	rs4766476	rs4766476	rs4766480	0.867219	FCTX	KCTD10	chr12	110035763	110035786	chr12	110035745	110035779
chr12	110035772	110035773	rs4766476	rs4766476	rs4766480	0.867219	TCTX	KCTD10	chr12	110035763	110035786	chr12	110035745	110035779
chr12	110035772	110035773	rs4766476	rs4766476	rs4766480	0.867219	CRBL	KCTD10	chr12	110035763	110035786	chr12	110035745	110035779
chr12	110035772	110035773	rs4766476	rs4766476	rs4766480	0.867219	PONS	KCTD10	chr12	110035763	110035786	chr12	110035745	110035779
chr12	110035772	110035773	rs4766477	rs4766477	rs4766480	0.937182	TCTX	KCTD10	chr12	110035763	110035786	chr12	110035745	110035779
chr12	110035772	110035773	rs4766477	rs4766477	rs4766480	0.937182	PONS	KCTD10	chr12	110035763	110035786	chr12	110035745	110035779
chr12	110035772	110035773	rs4766477	rs4766477	rs4766480	0.937182	CRBL	KCTD10	chr12	110035763	110035786	chr12	110035745	110035779
chr12	110035772	110035773	rs4766477	rs4766477	rs4766480	0.937182	FCTX	KCTD10	chr12	110035763	110035786	chr12	110035745	110035779
chr12	110035772	110035773	rs4766604	rs4766604	rs4766480	0.850727	CRBL	KCTD10	chr12	110035763	110035786	chr12	110035745	110035779
chr12	110035772	110035773	rs4766604	rs4766604	rs4766480	0.850727	TCTX	KCTD10	chr12	110035763	110035786	chr12	110035745	110035779
chr12	110035772	110035773	rs4766604	rs4766604	rs4766480	0.850727	FCTX	KCTD10	chr12	110035763	110035786	chr12	110035745	110035779
chr12	110035772	110035773	rs4766604	rs4766604	rs4766480	0.850727	PONS	KCTD10	chr12	110035763	110035786	chr12	110035745	110035779
chr12	110035772	110035773	rs4766605	rs4766605	rs4766480	0.876486	TCTX	KCTD10	chr12	110035763	110035786	chr12	110035745	110035779
chr12	110035772	110035773	rs4766605	rs4766605	rs4766480	0.876486	CRBL	KCTD10	chr12	110035763	110035786	chr12	110035745	110035779
chr12	110035772	110035773	rs4766605	rs4766605	rs4766480	0.876486	PONS	KCTD10	chr12	110035763	110035786	chr12	110035745	110035779
chr12	110035772	110035773	rs4766605	rs4766605	rs4766480	0.876486	FCTX	KCTD10	chr12	110035763	110035786	chr12	110035745	110035779
chr12	110035772	110035773	rs4766609	rs4766609	rs4766480	0.937182	FCTX	KCTD10	chr12	110035763	110035786	chr12	110035745	110035779
chr12	110035772	110035773	rs4766609	rs4766609	rs4766480	0.937182	CRBL	KCTD10	chr12	110035763	110035786	chr12	110035745	110035779
chr12	110035772	110035773	rs4766609	rs4766609	rs4766480	0.937182	PONS	KCTD10	chr12	110035763	110035786	chr12	110035745	110035779
chr12	110035772	110035773	rs4766609	rs4766609	rs4766480	0.937182	TCTX	KCTD10	chr12	110035763	110035786	chr12	110035745	110035779
chr12	110035772	110035773	rs4766613	rs4766613	rs4766480	0.97293	TCTX	KCTD10	chr12	110035763	110035786	chr12	110035745	110035779
chr12	110035772	110035773	rs4766613	rs4766613	rs4766480	0.97293	FCTX	KCTD10	chr12	110035763	110035786	chr12	110035745	110035779
chr12	110035772	110035773	rs4766613	rs4766613	rs4766480	0.97293	PONS	KCTD10	chr12	110035763	110035786	chr12	110035745	110035779
chr12	110035772	110035773	rs4766613	rs4766613	rs4766480	0.97293	CRBL	KCTD10	chr12	110035763	110035786	chr12	110035745	110035779
chr12	120884327	120884328	rs4766966	rs4766966	rs2235217	0.878605	FCTX	COQ5	chr12	120884319	120884340	chr12	120884263	120884338
chr12	120884327	120884328	rs4766966	rs4766966	rs2769188	0.878605	FCTX	COQ5	chr12	120884319	120884340	chr12	120884263	120884338
chr12	120884327	120884328	rs4766966	rs4766966	rs2235217	0.878605	TCTX	COQ5	chr12	120884319	120884340	chr12	120884263	120884338
chr12	120884327	120884328	rs4766966	rs4766966	rs2769188	0.878605	TCTX	COQ5	chr12	120884319	120884340	chr12	120884263	120884338
chr12	120884327	120884328	rs4766968	rs4766968	rs2769188	0.903511	TCTX	COQ5	chr12	120884319	120884340	chr12	120884263	120884338
chr12	120884327	120884328	rs4766968	rs4766968	rs2235217	0.903511	TCTX	COQ5	chr12	120884319	120884340	chr12	120884263	120884338
chr12	120884327	120884328	rs4766968	rs4766968	rs2769188	0.903511	FCTX	COQ5	chr12	120884319	120884340	chr12	120884263	120884338
chr12	120884327	120884328	rs4766968	rs4766968	rs2235217	0.903511	FCTX	COQ5	chr12	120884319	120884340	chr12	120884263	120884338
chr12	120884327	120884328	rs4767902	rs4767902	rs2235217	0.935217	FCTX	COQ5	chr12	120884319	120884340	chr12	120884263	120884338
chr12	120884327	120884328	rs4767902	rs4767902	rs2769188	0.935217	FCTX	COQ5	chr12	120884319	120884340	chr12	120884263	120884338
chr12	120884327	120884328	rs4767902	rs4767902	rs2235217	0.935217	TCTX	COQ5	chr12	120884319	120884340	chr12	120884263	120884338
chr12	120884327	120884328	rs4767902	rs4767902	rs2769188	0.935217	TCTX	COQ5	chr12	120884319	120884340	chr12	120884263	120884338
chr12	120884327	120884328	rs4767916	rs4767916	rs2235217	0.808522	TCTX	COQ5	chr12	120884319	120884340	chr12	120884263	120884338
chr12	120884327	120884328	rs4767916	rs4767916	rs2769188	0.808522	TCTX	COQ5	chr12	120884319	120884340	chr12	120884263	120884338
chr12	120884327	120884328	rs4767916	rs4767916	rs2235217	0.808522	FCTX	COQ5	chr12	120884319	120884340	chr12	120884263	120884338
chr12	120884327	120884328	rs4767916	rs4767916	rs2769188	0.808522	FCTX	COQ5	chr12	120884319	120884340	chr12	120884263	120884338
chr12	120933845	120933846	rs496370	rs496370	rs1167704	0.817701	aveALL	RNF10	chr12	120933838	120933862	chr12	120933842	120933909
chr12	120884327	120884328	rs509445	rs509445	rs2235217	0.848166	TCTX	COQ5	chr12	120884319	120884340	chr12	120884263	120884338
chr12	120884327	120884328	rs509445	rs509445	rs2769188	0.848166	TCTX	COQ5	chr12	120884319	120884340	chr12	120884263	120884338
chr12	120884327	120884328	rs509445	rs509445	rs2235217	0.848166	FCTX	COQ5	chr12	120884319	120884340	chr12	120884263	120884338
chr12	120884327	120884328	rs509445	rs509445	rs2769188	0.848166	FCTX	COQ5	chr12	120884319	120884340	chr12	120884263	120884338
chr12	120884327	120884328	rs603574	rs603574	rs2769188	0.860772	FCTX	COQ5	chr12	120884319	120884340	chr12	120884263	120884338
chr12	120884327	120884328	rs603574	rs603574	rs2235217	0.860772	FCTX	COQ5	chr12	120884319	120884340	chr12	120884263	120884338
chr12	120884327	120884328	rs603574	rs603574	rs2769188	0.860772	TCTX	COQ5	chr12	120884319	120884340	chr12	120884263	120884338
chr12	120884327	120884328	rs603574	rs603574	rs2235217	0.860772	TCTX	COQ5	chr12	120884319	120884340	chr12	120884263	120884338
chr12	120884327	120884328	rs643372	rs643372	rs2769188	0.811671	FCTX	COQ5	chr12	120884319	120884340	chr12	120884263	120884338
chr12	120884327	120884328	rs643372	rs643372	rs2235217	0.811671	FCTX	COQ5	chr12	120884319	120884340	chr12	120884263	120884338
chr12	124086997	124086998	rs6488881	rs6488881	rs786428	0.950203	PONS	DDX55	chr12	124086977	124087002	chr12	124086997	124087029
chr12	124086997	124086998	rs6488881	rs6488881	rs786428	0.950203	FCTX	DDX55	chr12	124086977	124087002	chr12	124086997	124087029
chr12	6602467	6602468	rs6489718	rs6489718	rs7976591	0.981571	CRBL	CNAP1	chr12	6602459	6602488	chr12	6602456	6602488
chr12	6602467	6602468	rs6489718	rs6489718	rs7976591	0.981571	TCTX	CNAP1	chr12	6602459	6602488	chr12	6602456	6602488
chr12	120884327	120884328	rs651627	rs651627	rs2769188	0.836077	FCTX	COQ5	chr12	120884319	120884340	chr12	120884263	120884338
chr12	120884327	120884328	rs651627	rs651627	rs2235217	0.836077	FCTX	COQ5	chr12	120884319	120884340	chr12	120884263	120884338
chr12	120884327	120884328	rs651627	rs651627	rs2769188	0.836077	TCTX	COQ5	chr12	120884319	120884340	chr12	120884263	120884338
chr12	120884327	120884328	rs651627	rs651627	rs2235217	0.836077	TCTX	COQ5	chr12	120884319	120884340	chr12	120884263	120884338
chr12	120884327	120884328	rs651627	rs651627	rs2769188	0.836077	PFCTX	RNF10	chr12	120884319	120884340	chr12	120884263	120884338
chr12	120884327	120884328	rs651627	rs651627	rs2235217	0.836077	PFCTX	RNF10	chr12	120884319	120884340	chr12	120884263	120884338
chr12	110035772	110035773	rs6606721	rs6606721	rs4766480	0.876486	TCTX	KCTD10	chr12	110035763	110035786	chr12	110035745	110035779
chr12	110035772	110035773	rs6606721	rs6606721	rs4766480	0.876486	CRBL	KCTD10	chr12	110035763	110035786	chr12	110035745	110035779
chr12	110035772	110035773	rs6606721	rs6606721	rs4766480	0.876486	FCTX	KCTD10	chr12	110035763	110035786	chr12	110035745	110035779
chr12	110035772	110035773	rs6606721	rs6606721	rs4766480	0.876486	PONS	KCTD10	chr12	110035763	110035786	chr12	110035745	110035779
chr12	110035772	110035773	rs6606723	rs6606723	rs4766480	0.876486	FCTX	KCTD10	chr12	110035763	110035786	chr12	110035745	110035779
chr12	110035772	110035773	rs6606723	rs6606723	rs4766480	0.876486	CRBL	KCTD10	chr12	110035763	110035786	chr12	110035745	110035779
chr12	110035772	110035773	rs6606723	rs6606723	rs4766480	0.876486	PONS	KCTD10	chr12	110035763	110035786	chr12	110035745	110035779
chr12	110035772	110035773	rs6606723	rs6606723	rs4766480	0.876486	TCTX	KCTD10	chr12	110035763	110035786	chr12	110035745	110035779
chr12	110035772	110035773	rs6606731	rs6606731	rs4766480	0.855516	TCTX	KCTD10	chr12	110035763	110035786	chr12	110035745	110035779
chr12	110035772	110035773	rs6606731	rs6606731	rs4766480	0.855516	FCTX	KCTD10	chr12	110035763	110035786	chr12	110035745	110035779
chr12	110035772	110035773	rs6606731	rs6606731	rs4766480	0.855516	CRBL	KCTD10	chr12	110035763	110035786	chr12	110035745	110035779
chr12	110035772	110035773	rs6606731	rs6606731	rs4766480	0.855516	PONS	KCTD10	chr12	110035763	110035786	chr12	110035745	110035779
chr12	120933845	120933846	rs667913	rs667913	rs1167704	0.954538	PFCTX	POP5	chr12	120933838	120933862	chr12	120933842	120933909
chr12	120933845	120933846	rs667913	rs667913	rs1167704	0.954538	PFCTX	COX6A1	chr12	120933838	120933862	chr12	120933842	120933909
chr12	120884327	120884328	rs670568	rs670568	rs2769188	0.848166	TCTX	COQ5	chr12	120884319	120884340	chr12	120884263	120884338
chr12	120884327	120884328	rs670568	rs670568	rs2235217	0.848166	TCTX	COQ5	chr12	120884319	120884340	chr12	120884263	120884338
chr12	120884327	120884328	rs670568	rs670568	rs2769188	0.848166	FCTX	COQ5	chr12	120884319	120884340	chr12	120884263	120884338
chr12	120884327	120884328	rs670568	rs670568	rs2235217	0.848166	FCTX	COQ5	chr12	120884319	120884340	chr12	120884263	120884338
chr12	6602467	6602468	rs7134136	rs7134136	rs7976591	0.981571	CRBL	CNAP1	chr12	6602459	6602488	chr12	6602456	6602488
chr12	6602467	6602468	rs7134136	rs7134136	rs7976591	0.981571	TCTX	CNAP1	chr12	6602459	6602488	chr12	6602456	6602488
chr12	133757953	133757954	rs7135086	rs7135086	rs190368775	0.971431	CRBL	ZNF84	chr12	133757953	133757978	chr12	133757924	133757988
chr12	133757953	133757954	rs7135086	rs7135086	rs11147281	0.971431	CRBL	ZNF84	chr12	133757953	133757978	chr12	133757924	133757988
chr12	110035772	110035773	rs7136048	rs7136048	rs4766480	0.876486	CRBL	KCTD10	chr12	110035763	110035786	chr12	110035745	110035779
chr12	110035772	110035773	rs7136048	rs7136048	rs4766480	0.876486	FCTX	KCTD10	chr12	110035763	110035786	chr12	110035745	110035779
chr12	110035772	110035773	rs7136048	rs7136048	rs4766480	0.876486	PONS	KCTD10	chr12	110035763	110035786	chr12	110035745	110035779
chr12	110035772	110035773	rs7136048	rs7136048	rs4766480	0.876486	TCTX	KCTD10	chr12	110035763	110035786	chr12	110035745	110035779
chr12	133707083	133707084	rs7138325	rs7138325	rs59312515	0.921045	CRBL	ZNF84	chr12	133707064	133707085	chr12	133707061	133707112
chr12	110035772	110035773	rs7139106	rs7139106	rs4766480	0.876486	TCTX	KCTD10	chr12	110035763	110035786	chr12	110035745	110035779
chr12	110035772	110035773	rs7139106	rs7139106	rs4766480	0.876486	FCTX	KCTD10	chr12	110035763	110035786	chr12	110035745	110035779
chr12	110035772	110035773	rs7139106	rs7139106	rs4766480	0.876486	CRBL	KCTD10	chr12	110035763	110035786	chr12	110035745	110035779
chr12	110035772	110035773	rs7139106	rs7139106	rs4766480	0.876486	PONS	KCTD10	chr12	110035763	110035786	chr12	110035745	110035779
chr12	110035772	110035773	rs7139198	rs7139198	rs4766480	0.946039	PONS	KCTD10	chr12	110035763	110035786	chr12	110035745	110035779
chr12	110035772	110035773	rs7139198	rs7139198	rs4766480	0.946039	CRBL	KCTD10	chr12	110035763	110035786	chr12	110035745	110035779
chr12	110035772	110035773	rs7139198	rs7139198	rs4766480	0.946039	FCTX	KCTD10	chr12	110035763	110035786	chr12	110035745	110035779
chr12	110035772	110035773	rs7139198	rs7139198	rs4766480	0.946039	TCTX	KCTD10	chr12	110035763	110035786	chr12	110035745	110035779
chr12	110035772	110035773	rs729784	rs729784	rs4766480	0.946039	FCTX	KCTD10	chr12	110035763	110035786	chr12	110035745	110035779
chr12	110035772	110035773	rs729784	rs729784	rs4766480	0.946039	TCTX	KCTD10	chr12	110035763	110035786	chr12	110035745	110035779
chr12	110035772	110035773	rs729784	rs729784	rs4766480	0.946039	CRBL	KCTD10	chr12	110035763	110035786	chr12	110035745	110035779
chr12	110035772	110035773	rs729784	rs729784	rs4766480	0.946039	PONS	KCTD10	chr12	110035763	110035786	chr12	110035745	110035779
chr12	110035772	110035773	rs7301541	rs7301541	rs4766480	0.97293	CRBL	KCTD10	chr12	110035763	110035786	chr12	110035745	110035779
chr12	110035772	110035773	rs7301541	rs7301541	rs4766480	0.97293	PONS	KCTD10	chr12	110035763	110035786	chr12	110035745	110035779
chr12	110035772	110035773	rs7301541	rs7301541	rs4766480	0.97293	FCTX	KCTD10	chr12	110035763	110035786	chr12	110035745	110035779
chr12	110035772	110035773	rs7301541	rs7301541	rs4766480	0.97293	TCTX	KCTD10	chr12	110035763	110035786	chr12	110035745	110035779
chr12	133707083	133707084	rs7303081	rs7303081	rs59312515	0.921045	CRBL	ZNF84	chr12	133707064	133707085	chr12	133707061	133707112
chr12	124068923	124068924	rs7303554	rs7303554	rs74844896	0.839223	PONS	DDX55	chr12	124068919	124068947	chr12	124068898	124068928
chr12	124086997	124086998	rs7303554	rs7303554	rs786428	1	PONS	DDX55	chr12	124086977	124087002	chr12	124086997	124087029
chr12	124068923	124068924	rs7303554	rs7303554	rs74844896	0.839223	FCTX	DDX55	chr12	124068919	124068947	chr12	124068898	124068928
chr12	124086997	124086998	rs7303554	rs7303554	rs786428	1	FCTX	DDX55	chr12	124086977	124087002	chr12	124086997	124087029
chr12	6602467	6602468	rs7307116	rs7307116	rs7976591	0.969375	CRBL	CNAP1	chr12	6602459	6602488	chr12	6602456	6602488
chr12	6602467	6602468	rs7307116	rs7307116	rs7976591	0.969375	TCTX	CNAP1	chr12	6602459	6602488	chr12	6602456	6602488
chr12	110035772	110035773	rs7310945	rs7310945	rs4766480	0.902098	FCTX	KCTD10	chr12	110035763	110035786	chr12	110035745	110035779
chr12	110035772	110035773	rs7310945	rs7310945	rs4766480	0.902098	TCTX	KCTD10	chr12	110035763	110035786	chr12	110035745	110035779
chr12	110035772	110035773	rs7310945	rs7310945	rs4766480	0.902098	CRBL	KCTD10	chr12	110035763	110035786	chr12	110035745	110035779
chr12	110035772	110035773	rs7310945	rs7310945	rs4766480	0.902098	PONS	KCTD10	chr12	110035763	110035786	chr12	110035745	110035779
chr12	110035772	110035773	rs7311488	rs7311488	rs4766480	0.884807	PONS	KCTD10	chr12	110035763	110035786	chr12	110035745	110035779
chr12	110035772	110035773	rs7311488	rs7311488	rs4766480	0.884807	TCTX	KCTD10	chr12	110035763	110035786	chr12	110035745	110035779
chr12	110035772	110035773	rs7311488	rs7311488	rs4766480	0.884807	FCTX	KCTD10	chr12	110035763	110035786	chr12	110035745	110035779
chr12	110035772	110035773	rs7311488	rs7311488	rs4766480	0.884807	CRBL	KCTD10	chr12	110035763	110035786	chr12	110035745	110035779
chr12	110035772	110035773	rs7315846	rs7315846	rs4766480	0.876486	TCTX	KCTD10	chr12	110035763	110035786	chr12	110035745	110035779
chr12	110035772	110035773	rs7315846	rs7315846	rs4766480	0.876486	CRBL	KCTD10	chr12	110035763	110035786	chr12	110035745	110035779
chr12	110035772	110035773	rs7315846	rs7315846	rs4766480	0.876486	FCTX	KCTD10	chr12	110035763	110035786	chr12	110035745	110035779
chr12	110035772	110035773	rs7315846	rs7315846	rs4766480	0.876486	PONS	KCTD10	chr12	110035763	110035786	chr12	110035745	110035779
chr12	110035772	110035773	rs7316375	rs7316375	rs4766480	0.876486	FCTX	KCTD10	chr12	110035763	110035786	chr12	110035745	110035779
chr12	110035772	110035773	rs7316375	rs7316375	rs4766480	0.876486	CRBL	KCTD10	chr12	110035763	110035786	chr12	110035745	110035779
chr12	110035772	110035773	rs7316375	rs7316375	rs4766480	0.876486	TCTX	KCTD10	chr12	110035763	110035786	chr12	110035745	110035779
chr12	110035772	110035773	rs7316375	rs7316375	rs4766480	0.876486	PONS	KCTD10	chr12	110035763	110035786	chr12	110035745	110035779
chr12	120884327	120884328	rs7471	rs7471	rs2769188	0.891015	FCTX	COQ5	chr12	120884319	120884340	chr12	120884263	120884338
chr12	120884327	120884328	rs7471	rs7471	rs2235217	0.891015	FCTX	COQ5	chr12	120884319	120884340	chr12	120884263	120884338
chr12	120884327	120884328	rs7471	rs7471	rs2769188	0.891015	TCTX	COQ5	chr12	120884319	120884340	chr12	120884263	120884338
chr12	120884327	120884328	rs7471	rs7471	rs2235217	0.891015	TCTX	COQ5	chr12	120884319	120884340	chr12	120884263	120884338
chr12	120938585	120938586	rs76699329	rs76699329	rs59088579	0.92435	WHMT	GATC	chr12	120938568	120938587	chr12	120938569	120938595
chr12	120938585	120938586	rs76699329	rs76699329	rs59088579	0.92435	MEDU	GATC	chr12	120938568	120938587	chr12	120938569	120938595
chr12	120938585	120938586	rs76699329	rs76699329	rs59088579	0.92435	aveALL	GATC	chr12	120938568	120938587	chr12	120938569	120938595
chr12	120938585	120938586	rs76699329	rs76699329	rs59088579	0.92435	TCTX	GATC	chr12	120938568	120938587	chr12	120938569	120938595
chr12	120938585	120938586	rs76699329	rs76699329	rs59088579	0.92435	HIPP	GATC	chr12	120938568	120938587	chr12	120938569	120938595
chr12	124068923	124068924	rs786428	rs786428	rs74844896	0.839223	FCTX	DDX55	chr12	124068919	124068947	chr12	124068898	124068928
chr12	124068923	124068924	rs786428	rs786428	rs74844896	0.839223	PONS	DDX55	chr12	124068919	124068947	chr12	124068898	124068928
chr12	124068923	124068924	rs786429	rs786429	rs74844896	0.839223	FCTX	DDX55	chr12	124068919	124068947	chr12	124068898	124068928
chr12	124086997	124086998	rs786429	rs786429	rs786428	1	FCTX	DDX55	chr12	124086977	124087002	chr12	124086997	124087029
chr12	124068923	124068924	rs786429	rs786429	rs74844896	0.839223	PONS	DDX55	chr12	124068919	124068947	chr12	124068898	124068928
chr12	124086997	124086998	rs786429	rs786429	rs786428	1	PONS	DDX55	chr12	124086977	124087002	chr12	124086997	124087029
chr12	124068923	124068924	rs786435	rs786435	rs74844896	0.839223	FCTX	DDX55	chr12	124068919	124068947	chr12	124068898	124068928
chr12	124086997	124086998	rs786435	rs786435	rs786428	1	FCTX	DDX55	chr12	124086977	124087002	chr12	124086997	124087029
chr12	124068923	124068924	rs786435	rs786435	rs74844896	0.839223	PONS	DDX55	chr12	124068919	124068947	chr12	124068898	124068928
chr12	124086997	124086998	rs786435	rs786435	rs786428	1	PONS	DDX55	chr12	124086977	124087002	chr12	124086997	124087029
chr12	124086997	124086998	rs786439	rs786439	rs786428	1	FCTX	DDX55	chr12	124086977	124087002	chr12	124086997	124087029
chr12	124068923	124068924	rs786439	rs786439	rs74844896	0.839223	FCTX	DDX55	chr12	124068919	124068947	chr12	124068898	124068928
chr12	124086997	124086998	rs786439	rs786439	rs786428	1	PONS	DDX55	chr12	124086977	124087002	chr12	124086997	124087029
chr12	124068923	124068924	rs786439	rs786439	rs74844896	0.839223	PONS	DDX55	chr12	124068919	124068947	chr12	124068898	124068928
chr12	110035772	110035773	rs7954766	rs7954766	rs4766480	0.946039	TCTX	KCTD10	chr12	110035763	110035786	chr12	110035745	110035779
chr12	110035772	110035773	rs7954766	rs7954766	rs4766480	0.946039	FCTX	KCTD10	chr12	110035763	110035786	chr12	110035745	110035779
chr12	110035772	110035773	rs7954766	rs7954766	rs4766480	0.946039	CRBL	KCTD10	chr12	110035763	110035786	chr12	110035745	110035779
chr12	110035772	110035773	rs7954766	rs7954766	rs4766480	0.946039	PONS	KCTD10	chr12	110035763	110035786	chr12	110035745	110035779
chr12	6602467	6602468	rs7955645	rs7955645	rs7976591	0.993859	CRBL	CNAP1	chr12	6602459	6602488	chr12	6602456	6602488
chr12	6602467	6602468	rs7955645	rs7955645	rs7976591	0.993859	TCTX	CNAP1	chr12	6602459	6602488	chr12	6602456	6602488
chr12	110035772	110035773	rs7956557	rs7956557	rs4766480	0.946039	CRBL	KCTD10	chr12	110035763	110035786	chr12	110035745	110035779
chr12	110035772	110035773	rs7956557	rs7956557	rs4766480	0.946039	TCTX	KCTD10	chr12	110035763	110035786	chr12	110035745	110035779
chr12	110035772	110035773	rs7956557	rs7956557	rs4766480	0.946039	FCTX	KCTD10	chr12	110035763	110035786	chr12	110035745	110035779
chr12	110035772	110035773	rs7956557	rs7956557	rs4766480	0.946039	PONS	KCTD10	chr12	110035763	110035786	chr12	110035745	110035779
chr12	124068923	124068924	rs7958153	rs7958153	rs74844896	0.839223	PONS	DDX55	chr12	124068919	124068947	chr12	124068898	124068928
chr12	124086997	124086998	rs7958153	rs7958153	rs786428	1	PONS	DDX55	chr12	124086977	124087002	chr12	124086997	124087029
chr12	124068923	124068924	rs7958153	rs7958153	rs74844896	0.839223	FCTX	DDX55	chr12	124068919	124068947	chr12	124068898	124068928
chr12	124086997	124086998	rs7958153	rs7958153	rs786428	1	FCTX	DDX55	chr12	124086977	124087002	chr12	124086997	124087029
chr12	133707083	133707084	rs7959401	rs7959401	rs59312515	0.921045	CRBL	ZNF84	chr12	133707064	133707085	chr12	133707061	133707112
chr12	133757953	133757954	rs7960480	rs7960480	rs190368775	0.94869	CRBL	ZNF84	chr12	133757953	133757978	chr12	133757924	133757988
chr12	133757953	133757954	rs7960480	rs7960480	rs11147281	0.94869	CRBL	ZNF84	chr12	133757953	133757978	chr12	133757924	133757988
chr12	6602467	6602468	rs7960757	rs7960757	rs7976591	0.987769	CRBL	CNAP1	chr12	6602459	6602488	chr12	6602456	6602488
chr12	6602467	6602468	rs7960757	rs7960757	rs7976591	0.987769	TCTX	CNAP1	chr12	6602459	6602488	chr12	6602456	6602488
chr12	133707083	133707084	rs7960889	rs7960889	rs59312515	0.909116	CRBL	ZNF84	chr12	133707064	133707085	chr12	133707061	133707112
chr12	6602467	6602468	rs7961278	rs7961278	rs7976591	0.981731	TCTX	CNAP1	chr12	6602459	6602488	chr12	6602456	6602488
chr12	6602467	6602468	rs7961278	rs7961278	rs7976591	0.981731	CRBL	CNAP1	chr12	6602459	6602488	chr12	6602456	6602488
chr12	133757953	133757954	rs7963812	rs7963812	rs190368775	0.94869	CRBL	ZNF84	chr12	133757953	133757978	chr12	133757924	133757988
chr12	133757953	133757954	rs7963812	rs7963812	rs11147281	0.94869	CRBL	ZNF84	chr12	133757953	133757978	chr12	133757924	133757988
chr12	133757953	133757954	rs7964704	rs7964704	rs11147281	0.965681	CRBL	ZNF84	chr12	133757953	133757978	chr12	133757924	133757988
chr12	133757953	133757954	rs7964704	rs7964704	rs190368775	0.965681	CRBL	ZNF84	chr12	133757953	133757978	chr12	133757924	133757988
chr12	133757953	133757954	rs7965712	rs7965712	rs190368775	0.965667	CRBL	ZNF84	chr12	133757953	133757978	chr12	133757924	133757988
chr12	133757953	133757954	rs7965712	rs7965712	rs11147281	0.965667	CRBL	ZNF84	chr12	133757953	133757978	chr12	133757924	133757988
chr12	110035772	110035773	rs7965773	rs7965773	rs4766480	0.946039	PONS	KCTD10	chr12	110035763	110035786	chr12	110035745	110035779
chr12	110035772	110035773	rs7965773	rs7965773	rs4766480	0.946039	TCTX	KCTD10	chr12	110035763	110035786	chr12	110035745	110035779
chr12	110035772	110035773	rs7965773	rs7965773	rs4766480	0.946039	CRBL	KCTD10	chr12	110035763	110035786	chr12	110035745	110035779
chr12	110035772	110035773	rs7965773	rs7965773	rs4766480	0.946039	FCTX	KCTD10	chr12	110035763	110035786	chr12	110035745	110035779
chr12	110035772	110035773	rs7969313	rs7969313	rs4766480	0.876486	TCTX	KCTD10	chr12	110035763	110035786	chr12	110035745	110035779
chr12	110035772	110035773	rs7969313	rs7969313	rs4766480	0.876486	PONS	KCTD10	chr12	110035763	110035786	chr12	110035745	110035779
chr12	110035772	110035773	rs7969313	rs7969313	rs4766480	0.876486	FCTX	KCTD10	chr12	110035763	110035786	chr12	110035745	110035779
chr12	110035772	110035773	rs7969313	rs7969313	rs4766480	0.876486	CRBL	KCTD10	chr12	110035763	110035786	chr12	110035745	110035779
chr12	110035772	110035773	rs7970557	rs7970557	rs4766480	0.928254	PONS	KCTD10	chr12	110035763	110035786	chr12	110035745	110035779
chr12	110035772	110035773	rs7970557	rs7970557	rs4766480	0.928254	TCTX	KCTD10	chr12	110035763	110035786	chr12	110035745	110035779
chr12	110035772	110035773	rs7970557	rs7970557	rs4766480	0.928254	FCTX	KCTD10	chr12	110035763	110035786	chr12	110035745	110035779
chr12	110035772	110035773	rs7970557	rs7970557	rs4766480	0.928254	CRBL	KCTD10	chr12	110035763	110035786	chr12	110035745	110035779
chr12	124068923	124068924	rs7971779	rs7971779	rs74844896	0.839223	FCTX	DDX55	chr12	124068919	124068947	chr12	124068898	124068928
chr12	124086997	124086998	rs7971779	rs7971779	rs786428	1	FCTX	DDX55	chr12	124086977	124087002	chr12	124086997	124087029
chr12	124068923	124068924	rs7971779	rs7971779	rs74844896	0.839223	PONS	DDX55	chr12	124068919	124068947	chr12	124068898	124068928
chr12	124086997	124086998	rs7971779	rs7971779	rs786428	1	PONS	DDX55	chr12	124086977	124087002	chr12	124086997	124087029
chr12	133707083	133707084	rs7972415	rs7972415	rs59312515	0.909116	CRBL	ZNF84	chr12	133707064	133707085	chr12	133707061	133707112
chr12	110035772	110035773	rs7974321	rs7974321	rs4766480	0.870909	TCTX	KCTD10	chr12	110035763	110035786	chr12	110035745	110035779
chr12	110035772	110035773	rs7974321	rs7974321	rs4766480	0.870909	PONS	KCTD10	chr12	110035763	110035786	chr12	110035745	110035779
chr12	110035772	110035773	rs7974321	rs7974321	rs4766480	0.870909	FCTX	KCTD10	chr12	110035763	110035786	chr12	110035745	110035779
chr12	110035772	110035773	rs7974321	rs7974321	rs4766480	0.870909	CRBL	KCTD10	chr12	110035763	110035786	chr12	110035745	110035779
chr12	133757953	133757954	rs7975069	rs7975069	rs11147281	0.943111	CRBL	ZNF84	chr12	133757953	133757978	chr12	133757924	133757988
chr12	133757953	133757954	rs7975069	rs7975069	rs190368775	0.943111	CRBL	ZNF84	chr12	133757953	133757978	chr12	133757924	133757988
chr12	6602467	6602468	rs7976498	rs7976498	rs7976591	1	CRBL	CNAP1	chr12	6602459	6602488	chr12	6602456	6602488
chr12	6602467	6602468	rs7976498	rs7976498	rs7976591	1	TCTX	CNAP1	chr12	6602459	6602488	chr12	6602456	6602488
chr12	110035772	110035773	rs7976796	rs7976796	rs4766480	0.884807	TCTX	KCTD10	chr12	110035763	110035786	chr12	110035745	110035779
chr12	110035772	110035773	rs7976796	rs7976796	rs4766480	0.884807	PONS	KCTD10	chr12	110035763	110035786	chr12	110035745	110035779
chr12	110035772	110035773	rs7976796	rs7976796	rs4766480	0.884807	CRBL	KCTD10	chr12	110035763	110035786	chr12	110035745	110035779
chr12	110035772	110035773	rs7976796	rs7976796	rs4766480	0.884807	FCTX	KCTD10	chr12	110035763	110035786	chr12	110035745	110035779
chr12	110035772	110035773	rs7979816	rs7979816	rs4766480	0.946039	TCTX	KCTD10	chr12	110035763	110035786	chr12	110035745	110035779
chr12	110035772	110035773	rs7979816	rs7979816	rs4766480	0.946039	PONS	KCTD10	chr12	110035763	110035786	chr12	110035745	110035779
chr12	110035772	110035773	rs7979816	rs7979816	rs4766480	0.946039	FCTX	KCTD10	chr12	110035763	110035786	chr12	110035745	110035779
chr12	110035772	110035773	rs7979816	rs7979816	rs4766480	0.946039	CRBL	KCTD10	chr12	110035763	110035786	chr12	110035745	110035779
chr12	110035772	110035773	rs874171	rs874171	rs4766480	0.97293	TCTX	KCTD10	chr12	110035763	110035786	chr12	110035745	110035779
chr12	110035772	110035773	rs874171	rs874171	rs4766480	0.97293	FCTX	KCTD10	chr12	110035763	110035786	chr12	110035745	110035779
chr12	110035772	110035773	rs874171	rs874171	rs4766480	0.97293	PONS	KCTD10	chr12	110035763	110035786	chr12	110035745	110035779
chr12	110035772	110035773	rs874171	rs874171	rs4766480	0.97293	CRBL	KCTD10	chr12	110035763	110035786	chr12	110035745	110035779
chr12	120933845	120933846	rs8903	rs8903	rs1167704	0.932266	aveALL	GATC	chr12	120933838	120933862	chr12	120933842	120933909
chr12	120933845	120933846	rs8903	rs8903	rs1167704	0.932266	MEDU	GATC	chr12	120933838	120933862	chr12	120933842	120933909
chr12	120933845	120933846	rs8903	rs8903	rs1167704	0.932266	TCTX	GATC	chr12	120933838	120933862	chr12	120933842	120933909
chr12	120884327	120884328	rs9040	rs9040	rs2769188	0.948	FCTX	COQ5	chr12	120884319	120884340	chr12	120884263	120884338
chr12	120884327	120884328	rs9040	rs9040	rs2235217	0.948	FCTX	COQ5	chr12	120884319	120884340	chr12	120884263	120884338
chr12	120884327	120884328	rs9040	rs9040	rs2769188	0.948	TCTX	COQ5	chr12	120884319	120884340	chr12	120884263	120884338
chr12	120884327	120884328	rs9040	rs9040	rs2235217	0.948	TCTX	COQ5	chr12	120884319	120884340	chr12	120884263	120884338
chr12	110035772	110035773	rs918107	rs918107	rs4766480	0.876486	FCTX	KCTD10	chr12	110035763	110035786	chr12	110035745	110035779
chr12	110035772	110035773	rs918107	rs918107	rs4766480	0.876486	CRBL	KCTD10	chr12	110035763	110035786	chr12	110035745	110035779
chr12	110035772	110035773	rs918107	rs918107	rs4766480	0.876486	TCTX	KCTD10	chr12	110035763	110035786	chr12	110035745	110035779
chr12	110035772	110035773	rs918107	rs918107	rs4766480	0.876486	PONS	KCTD10	chr12	110035763	110035786	chr12	110035745	110035779
chr12	124068923	124068924	rs952360	rs952360	rs74844896	0.839223	PONS	DDX55	chr12	124068919	124068947	chr12	124068898	124068928
chr12	124086997	124086998	rs952360	rs952360	rs786428	1	PONS	DDX55	chr12	124086977	124087002	chr12	124086997	124087029
chr12	124068923	124068924	rs952360	rs952360	rs74844896	0.839223	FCTX	DDX55	chr12	124068919	124068947	chr12	124068898	124068928
chr12	124086997	124086998	rs952360	rs952360	rs786428	1	FCTX	DDX55	chr12	124086977	124087002	chr12	124086997	124087029
chr12	6602467	6602468	rs9788151	rs9788151	rs7976591	0.94521	TCTX	CNAP1	chr12	6602459	6602488	chr12	6602456	6602488
chr12	6602467	6602468	rs9788151	rs9788151	rs7976591	0.94521	CRBL	CNAP1	chr12	6602459	6602488	chr12	6602456	6602488
chr12	120884327	120884328	rs9788155	rs9788155	rs2769188	0.884663	TCTX	COQ5	chr12	120884319	120884340	chr12	120884263	120884338
chr12	120884327	120884328	rs9788155	rs9788155	rs2235217	0.884663	TCTX	COQ5	chr12	120884319	120884340	chr12	120884263	120884338
chr12	120884327	120884328	rs9788155	rs9788155	rs2769188	0.884663	FCTX	COQ5	chr12	120884319	120884340	chr12	120884263	120884338
chr12	120884327	120884328	rs9788155	rs9788155	rs2235217	0.884663	FCTX	COQ5	chr12	120884319	120884340	chr12	120884263	120884338
chr12	110035772	110035773	rs9943724	rs9943724	rs4766480	0.876486	FCTX	KCTD10	chr12	110035763	110035786	chr12	110035745	110035779
chr12	110035772	110035773	rs9943724	rs9943724	rs4766480	0.876486	CRBL	KCTD10	chr12	110035763	110035786	chr12	110035745	110035779
chr12	110035772	110035773	rs9943724	rs9943724	rs4766480	0.876486	TCTX	KCTD10	chr12	110035763	110035786	chr12	110035745	110035779
chr12	110035772	110035773	rs9943724	rs9943724	rs4766480	0.876486	PONS	KCTD10	chr12	110035763	110035786	chr12	110035745	110035779
chr12	110035772	110035773	rs9943764	rs9943764	rs4766480	0.876486	FCTX	KCTD10	chr12	110035763	110035786	chr12	110035745	110035779
chr12	110035772	110035773	rs9943764	rs9943764	rs4766480	0.876486	CRBL	KCTD10	chr12	110035763	110035786	chr12	110035745	110035779
chr12	110035772	110035773	rs9943764	rs9943764	rs4766480	0.876486	TCTX	KCTD10	chr12	110035763	110035786	chr12	110035745	110035779
chr12	110035772	110035773	rs9943764	rs9943764	rs4766480	0.876486	PONS	KCTD10	chr12	110035763	110035786	chr12	110035745	110035779
chr12	6602467	6602468	rs58209153	rs58209153	rs7976591	0.903692	CRBL	VAMP1	chr12	6602459	6602488	chr12	6602456	6602488
chr12	49412708	49412709	rs57886900	rs57886900	rs2293446	0.97138	aveALL	MLL2	chr12	49412707	49412749	chr12	49412653	49412710
chr12	49412708	49412709	rs57886900	rs57886900	rs2293446	0.97138	FCTX	MLL2	chr12	49412707	49412749	chr12	49412653	49412710
chr12	51441679	51441680	rs200781390	rs200781390	rs56335028	0.899258	aveALL	LETMD1	chr12	51441676	51441699	chr12	51441679	51441698
chr12	54069802	54069803	rs142324673	rs142324673	rs916134	0.987057	SNIG	ATP5G2	chr12	54069779	54069816	chr12	54069785	54069804
chr12	54069802	54069803	rs142324673	rs142324673	rs916134	0.987057	MEDU	ATP5G2	chr12	54069779	54069816	chr12	54069785	54069804
chr12	54069802	54069803	rs142324673	rs142324673	rs916134	0.987057	TCTX	ATP5G2	chr12	54069779	54069816	chr12	54069785	54069804
chr12	54069802	54069803	rs142324673	rs142324673	rs916134	0.987057	HIPP	ATP5G2	chr12	54069779	54069816	chr12	54069785	54069804
chr12	54069802	54069803	rs142324673	rs142324673	rs916134	0.987057	PUTM	ATP5G2	chr12	54069779	54069816	chr12	54069785	54069804
chr12	54069802	54069803	rs142324673	rs142324673	rs916134	0.987057	aveALL	ATP5G2	chr12	54069779	54069816	chr12	54069785	54069804
chr12	54069802	54069803	rs142324673	rs142324673	rs916134	0.987057	FCTX	ATP5G2	chr12	54069779	54069816	chr12	54069785	54069804
chr12	54069802	54069803	rs142324673	rs142324673	rs916134	0.987057	OCTX	ATP5G2	chr12	54069779	54069816	chr12	54069785	54069804
chr12	54069802	54069803	rs142324673	rs142324673	rs916134	0.987057	WHMT	ATP5G2	chr12	54069779	54069816	chr12	54069785	54069804
chr12	54069802	54069803	rs142324673	rs142324673	rs916134	0.987057	THAL	ATP5G2	chr12	54069779	54069816	chr12	54069785	54069804
chr12	54069802	54069803	rs142324673	rs142324673	rs916134	0.987057	CRBL	ATP5G2	chr12	54069779	54069816	chr12	54069785	54069804
chr12	110035772	110035773	rs35687552	rs35687552	rs4766480	0.946039	aveALL	MMAB	chr12	110035763	110035786	chr12	110035745	110035779
chr12	120933845	120933846	rs202242742	rs202242742	rs1167704	0.915974	MEDU	GATC	chr12	120933838	120933862	chr12	120933842	120933909
chr12	120933845	120933846	rs202242742	rs202242742	rs1167704	0.915974	aveALL	GATC	chr12	120933838	120933862	chr12	120933842	120933909
chr12	120933845	120933846	rs202242742	rs202242742	rs1167704	0.915974	TCTX	GATC	chr12	120933838	120933862	chr12	120933842	120933909
chr12	120938585	120938586	rs147131377	rs147131377	rs59088579	0.815624	MEDU	GATC	chr12	120938568	120938587	chr12	120938569	120938595
chr12	120938585	120938586	rs147131377	rs147131377	rs59088579	0.815624	HIPP	GATC	chr12	120938568	120938587	chr12	120938569	120938595
chr12	120938585	120938586	rs147131377	rs147131377	rs59088579	0.815624	TCTX	GATC	chr12	120938568	120938587	chr12	120938569	120938595
chr12	120938585	120938586	rs147131377	rs147131377	rs59088579	0.815624	aveALL	GATC	chr12	120938568	120938587	chr12	120938569	120938595
chr12	120938585	120938586	rs147131377	rs147131377	rs59088579	0.815624	WHMT	GATC	chr12	120938568	120938587	chr12	120938569	120938595
chr12	122238379	122238380	rs138656959	rs138656959	rs1667578	0.821704	aveALL	LOC338799	chr12	122238356	122238381	chr12	122238339	122238396
chr12	122238379	122238380	rs138656959	rs138656959	rs1667578	0.821704	OCTX	LOC338799	chr12	122238356	122238381	chr12	122238339	122238396
chr12	122238379	122238380	rs5801457	rs5801457	rs1667578	0.821704	OCTX	LOC338799	chr12	122238356	122238381	chr12	122238339	122238396
chr12	122238379	122238380	rs5801457	rs5801457	rs1667578	0.821704	aveALL	LOC338799	chr12	122238356	122238381	chr12	122238339	122238396
chr13	114145447	114145448	rs11620602	rs11620602	rs14037	0.884322	aveALL	TMCO3	chr13	114145435	114145462	chr13	114145384	114145466
chr13	28210190	28210191	rs9507917	rs9507917	rs60792349	0.953271	aveALL	POLR1D	chr13	28210168	28210193	chr13	28210176	28210193
chr13	28210190	28210191	rs148781460	rs148781460	rs60792349	0.965598	aveALL	POLR1D	chr13	28210168	28210193	chr13	28210176	28210193
chr13	51641472	51641473	rs139584656	rs139584656	rs9596435	0.826577	aveALL	GUCY1B2	chr13	51641461	51641478	chr13	51641436	51641485
chr13	51641472	51641473	rs139584656	rs139584656	rs9596435	0.826577	THAL	GUCY1B2	chr13	51641461	51641478	chr13	51641436	51641485
chr13	51641472	51641473	rs139584656	rs139584656	rs9596435	0.826577	PUTM	GUCY1B2	chr13	51641461	51641478	chr13	51641436	51641485
chr13	114145447	114145448	rs138513852	rs138513852	rs14037	1	aveALL	TMCO3	chr13	114145435	114145462	chr13	114145384	114145466
chr14	24768946	24768947	rs1046587	rs1046587	.	0.897347	FCTX	DHRS1	chr14	24768941	24768987	chr14	24768909	24768954
chr14	24768950	24768951	rs1046587	rs1046587	.	0.917454	FCTX	DHRS1	chr14	24768941	24768987	chr14	24768909	24768954
chr14	24768950	24768951	rs1046587	rs1046587	rs139529599	0.917454	FCTX	DHRS1	chr14	24768941	24768987	chr14	24768909	24768954
chr14	24768950	24768951	rs1051883	rs1051883	rs139529599	0.96346	FCTX	DHRS1	chr14	24768941	24768987	chr14	24768909	24768954
chr14	24768946	24768947	rs1051883	rs1051883	.	0.984292	FCTX	DHRS1	chr14	24768941	24768987	chr14	24768909	24768954
chr14	24768950	24768951	rs1051883	rs1051883	.	0.96346	FCTX	DHRS1	chr14	24768941	24768987	chr14	24768909	24768954
chr14	24768950	24768951	rs12881984	rs12881984	rs139529599	0.922716	aveALL	DHRS1	chr14	24768941	24768987	chr14	24768909	24768954
chr14	24768950	24768951	rs12881984	rs12881984	.	0.922716	aveALL	DHRS1	chr14	24768941	24768987	chr14	24768909	24768954
chr14	24768946	24768947	rs12881984	rs12881984	.	0.94311	aveALL	DHRS1	chr14	24768941	24768987	chr14	24768909	24768954
chr14	24768950	24768951	rs12887789	rs12887789	.	0.968614	FCTX	DHRS1	chr14	24768941	24768987	chr14	24768909	24768954
chr14	24768946	24768947	rs12887789	rs12887789	.	0.989501	FCTX	DHRS1	chr14	24768941	24768987	chr14	24768909	24768954
chr14	24768950	24768951	rs12887789	rs12887789	rs139529599	0.968614	FCTX	DHRS1	chr14	24768941	24768987	chr14	24768909	24768954
chr14	24768946	24768947	rs12892419	rs12892419	.	0.989501	FCTX	DHRS1	chr14	24768941	24768987	chr14	24768909	24768954
chr14	24768950	24768951	rs12892419	rs12892419	.	0.968614	FCTX	DHRS1	chr14	24768941	24768987	chr14	24768909	24768954
chr14	24768950	24768951	rs12892419	rs12892419	rs139529599	0.968614	FCTX	DHRS1	chr14	24768941	24768987	chr14	24768909	24768954
chr14	24768946	24768947	rs12892579	rs12892579	.	0.973795	FCTX	DHRS1	chr14	24768941	24768987	chr14	24768909	24768954
chr14	24768950	24768951	rs12892579	rs12892579	.	0.953075	FCTX	DHRS1	chr14	24768941	24768987	chr14	24768909	24768954
chr14	24768950	24768951	rs12892579	rs12892579	rs139529599	0.953075	FCTX	DHRS1	chr14	24768941	24768987	chr14	24768909	24768954
chr14	24768950	24768951	rs12895335	rs12895335	rs139529599	1	FCTX	DHRS1	chr14	24768941	24768987	chr14	24768909	24768954
chr14	24768950	24768951	rs12895335	rs12895335	.	1	FCTX	DHRS1	chr14	24768941	24768987	chr14	24768909	24768954
chr14	24768946	24768947	rs12895335	rs12895335	.	0.979003	FCTX	DHRS1	chr14	24768941	24768987	chr14	24768909	24768954
chr14	24768946	24768947	rs12895752	rs12895752	.	0.973795	FCTX	DHRS1	chr14	24768941	24768987	chr14	24768909	24768954
chr14	24768950	24768951	rs12895752	rs12895752	rs139529599	0.953075	FCTX	DHRS1	chr14	24768941	24768987	chr14	24768909	24768954
chr14	24768950	24768951	rs12895752	rs12895752	.	0.953075	FCTX	DHRS1	chr14	24768941	24768987	chr14	24768909	24768954
chr14	24768946	24768947	rs12896386	rs12896386	.	0.989501	FCTX	DHRS1	chr14	24768941	24768987	chr14	24768909	24768954
chr14	24768950	24768951	rs12896386	rs12896386	.	0.968614	FCTX	DHRS1	chr14	24768941	24768987	chr14	24768909	24768954
chr14	24768950	24768951	rs12896386	rs12896386	rs139529599	0.968614	FCTX	DHRS1	chr14	24768941	24768987	chr14	24768909	24768954
chr14	24768950	24768951	rs12896469	rs12896469	rs139529599	0.953075	FCTX	DHRS1	chr14	24768941	24768987	chr14	24768909	24768954
chr14	24768946	24768947	rs12896469	rs12896469	.	0.973795	FCTX	DHRS1	chr14	24768941	24768987	chr14	24768909	24768954
chr14	24768950	24768951	rs12896469	rs12896469	.	0.953075	FCTX	DHRS1	chr14	24768941	24768987	chr14	24768909	24768954
chr14	75536368	75536369	rs149219	rs149219	rs175498	0.913077	HIPP	MLH3	chr14	75536346	75536371	chr14	75536358	75536392
chr14	75536368	75536369	rs149219	rs149219	rs175498	0.913077	aveALL	MLH3	chr14	75536346	75536371	chr14	75536358	75536392
chr14	75536368	75536369	rs175057	rs175057	rs175498	0.808331	TCTX	EIF2B2	chr14	75536346	75536371	chr14	75536358	75536392
chr14	75536368	75536369	rs2160075	rs2160075	rs175498	0.822318	FCTX	EIF2B2	chr14	75536346	75536371	chr14	75536358	75536392
chr14	75536368	75536369	rs2160075	rs2160075	rs175498	0.822318	aveALL	EIF2B2	chr14	75536346	75536371	chr14	75536358	75536392
chr14	24768946	24768947	rs2295306	rs2295306	.	0.989501	FCTX	DHRS1	chr14	24768941	24768987	chr14	24768909	24768954
chr14	24768950	24768951	rs2295306	rs2295306	.	0.968614	FCTX	DHRS1	chr14	24768941	24768987	chr14	24768909	24768954
chr14	24768950	24768951	rs2295306	rs2295306	rs139529599	0.968614	FCTX	DHRS1	chr14	24768941	24768987	chr14	24768909	24768954
chr14	24768950	24768951	rs2295307	rs2295307	rs139529599	0.968614	FCTX	DHRS1	chr14	24768941	24768987	chr14	24768909	24768954
chr14	24768946	24768947	rs2295307	rs2295307	.	0.989501	FCTX	DHRS1	chr14	24768941	24768987	chr14	24768909	24768954
chr14	24768950	24768951	rs2295307	rs2295307	.	0.968614	FCTX	DHRS1	chr14	24768941	24768987	chr14	24768909	24768954
chr14	24768950	24768951	rs3825586	rs3825586	rs139529599	0.968614	FCTX	DHRS1	chr14	24768941	24768987	chr14	24768909	24768954
chr14	24768946	24768947	rs3825586	rs3825586	.	0.989501	FCTX	DHRS1	chr14	24768941	24768987	chr14	24768909	24768954
chr14	24768950	24768951	rs3825586	rs3825586	.	0.968614	FCTX	DHRS1	chr14	24768941	24768987	chr14	24768909	24768954
chr14	24768950	24768951	rs3825586	rs3825586	rs139529599	0.968614	WHMT	C14orf167	chr14	24768941	24768987	chr14	24768909	24768954
chr14	24768946	24768947	rs3825586	rs3825586	.	0.989501	WHMT	C14orf167	chr14	24768941	24768987	chr14	24768909	24768954
chr14	24768950	24768951	rs3825586	rs3825586	.	0.968614	WHMT	C14orf167	chr14	24768941	24768987	chr14	24768909	24768954
chr14	75536368	75536369	rs4903278	rs4903278	rs175498	0.96883	aveALL	FAM164C	chr14	75536346	75536371	chr14	75536358	75536392
chr14	104029448	104029449	rs71417868	rs71417868	rs2214087	0.891697	aveALL	KLC1,C14orf153	chr14	104029442	104029468	chr14	104029440	104029462
chr14	104029448	104029449	rs71417868	rs71417868	rs2274267	0.891697	aveALL	KLC1,C14orf153	chr14	104029442	104029468	chr14	104029440	104029462
chr14	24768950	24768951	rs7146665	rs7146665	rs139529599	0.968614	FCTX	DHRS1	chr14	24768941	24768987	chr14	24768909	24768954
chr14	24768946	24768947	rs7146665	rs7146665	.	0.989501	FCTX	DHRS1	chr14	24768941	24768987	chr14	24768909	24768954
chr14	24768950	24768951	rs7146665	rs7146665	.	0.968614	FCTX	DHRS1	chr14	24768941	24768987	chr14	24768909	24768954
chr14	24768946	24768947	rs747060	rs747060	.	0.973795	FCTX	DHRS1	chr14	24768941	24768987	chr14	24768909	24768954
chr14	24768950	24768951	rs747060	rs747060	.	0.953075	FCTX	DHRS1	chr14	24768941	24768987	chr14	24768909	24768954
chr14	24768950	24768951	rs747060	rs747060	rs139529599	0.953075	FCTX	DHRS1	chr14	24768941	24768987	chr14	24768909	24768954
chr14	74551517	74551518	rs887595	rs887595	rs2006731	0.842684	PFCTX	C14orf45	chr14	74551505	74551550	chr14	74551511	74551540
chr14	74551525	74551526	rs887595	rs887595	rs2006732	0.842684	PFCTX	C14orf45	chr14	74551505	74551550	chr14	74551511	74551540
chr14	20923148	20923149	rs3215948	rs3215948	rs1760944	0.886474	aveALL	OSGEP	chr14	20923143	20923168	chr14	20923132	20923149
chr14	20923148	20923149	rs3215948	rs3215948	rs1760944	0.886474	OCTX	OSGEP	chr14	20923143	20923168	chr14	20923132	20923149
chr14	24768950	24768951	rs67238064	rs67238064	.	0.979003	aveALL	DHRS1	chr14	24768941	24768987	chr14	24768909	24768954
chr14	24768950	24768951	rs67238064	rs67238064	rs139529599	0.979003	aveALL	DHRS1	chr14	24768941	24768987	chr14	24768909	24768954
chr14	24768950	24768951	rs67238064	rs67238064	.	0.979003	WHMT	C14orf167	chr14	24768941	24768987	chr14	24768909	24768954
chr14	24768950	24768951	rs67238064	rs67238064	rs139529599	0.979003	WHMT	C14orf167	chr14	24768941	24768987	chr14	24768909	24768954
chr14	24768946	24768947	rs148402470	rs148402470	.	0.979003	CRBL	RABGGTA	chr14	24768941	24768987	chr14	24768909	24768954
chr14	24768946	24768947	rs148402470	rs148402470	.	0.979003	aveALL	RABGGTA	chr14	24768941	24768987	chr14	24768909	24768954
chr14	24768946	24768947	rs148402470	rs148402470	.	0.979003	TCTX	RABGGTA	chr14	24768941	24768987	chr14	24768909	24768954
chr14	24768946	24768947	rs148402470	rs148402470	.	0.979003	SNIG	RABGGTA	chr14	24768941	24768987	chr14	24768909	24768954
chr14	60558683	60558684	rs33985124	rs33985124	rs160239	0.897224	FCTX	C14orf135	chr14	60558659	60558684	chr14	60558677	60558700
chr14	60558683	60558684	rs33985124	rs33985124	rs160239	0.897224	aveALL	C14orf135	chr14	60558659	60558684	chr14	60558677	60558700
chr14	75536368	75536369	rs199636580	rs199636580	rs175498	0.958337	HIPP	MLH3	chr14	75536346	75536371	chr14	75536358	75536392
chr14	75536368	75536369	rs199636580	rs199636580	rs175498	0.958337	aveALL	MLH3	chr14	75536346	75536371	chr14	75536358	75536392
chr14	77843362	77843363	rs112868503	rs112868503	rs10141114	0.879646	WHMT	POMT2	chr14	77843355	77843382	chr14	77843350	77843410
chr14	77843362	77843363	rs112868503	rs112868503	rs10141114	0.879646	aveALL	C14orf148	chr14	77843355	77843382	chr14	77843350	77843410
chr14	104029448	104029449	rs28362583	rs28362583	rs2274267	0.869831	aveALL	KLC1,C14orf153	chr14	104029442	104029468	chr14	104029440	104029462
chr14	104029448	104029449	rs28362583	rs28362583	rs2214087	0.869831	aveALL	KLC1,C14orf153	chr14	104029442	104029468	chr14	104029440	104029462
chr15	40857239	40857240	rs1051482	rs1051482	rs3803353	0.816485	CRBL	CCDC32	chr15	40857225	40857250	chr15	40857221	40857261
chr15	40857239	40857240	rs10851396	rs10851396	rs3803353	0.982602	CRBL	CCDC32	chr15	40857225	40857250	chr15	40857221	40857261
chr15	40857239	40857240	rs11070279	rs11070279	rs3803353	0.976846	CRBL	CCDC32	chr15	40857225	40857250	chr15	40857221	40857261
chr15	40857239	40857240	rs11857247	rs11857247	rs3803353	0.868803	CRBL	CCDC32	chr15	40857225	40857250	chr15	40857221	40857261
chr15	40857239	40857240	rs12148185	rs12148185	rs3803353	0.849108	CRBL	CCDC32	chr15	40857225	40857250	chr15	40857221	40857261
chr15	35262086	35262087	rs12441204	rs12441204	rs7164266	0.876547	aveALL	ZNF770	chr15	35262085	35262110	chr15	35262080	35262105
chr15	52472272	52472273	rs12595160	rs12595160	rs7172037	0.935806	TCTX	LOC100129973	chr15	52472257	52472282	chr15	52472231	52472278
chr15	52472272	52472273	rs12595160	rs12595160	rs7172037	0.935806	aveALL	LOC100129973	chr15	52472257	52472282	chr15	52472231	52472278
chr15	90931362	90931363	rs12708582	rs12708582	rs2589940	0.808172	aveALL	ZNF774	chr15	90931344	90931391	chr15	90931315	90931393
chr15	90895563	90895564	rs12708582	rs12708582	rs1869179	0.973658	aveALL	ZNF774	chr15	90895548	90895592	chr15	90895560	90895575
chr15	40857239	40857240	rs12907448	rs12907448	rs3803353	0.909199	CRBL	CCDC32	chr15	40857225	40857250	chr15	40857221	40857261
chr15	40857239	40857240	rs12908114	rs12908114	rs3803353	0.976846	CRBL	CCDC32	chr15	40857225	40857250	chr15	40857221	40857261
chr15	40857239	40857240	rs12914501	rs12914501	rs3803353	0.959702	CRBL	CCDC32	chr15	40857225	40857250	chr15	40857221	40857261
chr15	40857239	40857240	rs12915563	rs12915563	rs3803353	0.994189	CRBL	CCDC32	chr15	40857225	40857250	chr15	40857221	40857261
chr15	40857239	40857240	rs12916323	rs12916323	rs3803353	0.884018	CRBL	CCDC32	chr15	40857225	40857250	chr15	40857221	40857261
chr15	40857239	40857240	rs1453183	rs1453183	rs3803353	0.982602	CRBL	CCDC32	chr15	40857225	40857250	chr15	40857221	40857261
chr15	40857239	40857240	rs2123534	rs2123534	rs3803353	0.856294	CRBL	CCDC32	chr15	40857225	40857250	chr15	40857221	40857261
chr15	63414723	63414724	rs2292038	rs2292038	rs183109285	0.816077	aveALL	LACTB	chr15	63414702	63414725	chr15	63414680	63414770
chr15	63414724	63414725	rs2292038	rs2292038	rs145418989	0.81706	aveALL	LACTB	chr15	63414702	63414725	chr15	63414680	63414770
chr15	90931362	90931363	rs2601182	rs2601182	rs2589940	0.812981	aveALL	VPS33B	chr15	90931344	90931391	chr15	90931315	90931393
chr15	90895563	90895564	rs2601182	rs2601182	rs1869179	0.978881	aveALL	VPS33B	chr15	90895548	90895592	chr15	90895560	90895575
chr15	90931362	90931363	rs2601188	rs2601188	rs2589940	0.886491	CRBL	CRTC3,HSPE1	chr15	90931344	90931391	chr15	90931315	90931393
chr15	90895563	90895564	rs2601188	rs2601188	rs1869179	0.881574	CRBL	CRTC3,HSPE1	chr15	90895548	90895592	chr15	90895560	90895575
chr15	90931362	90931363	rs2601188	rs2601188	rs2589940	0.886491	WHMT	CRTC3,HSPE1	chr15	90931344	90931391	chr15	90931315	90931393
chr15	90895563	90895564	rs2601188	rs2601188	rs1869179	0.881574	WHMT	CRTC3,HSPE1	chr15	90895548	90895592	chr15	90895560	90895575
chr15	90931362	90931363	rs2601188	rs2601188	rs2589940	0.886491	aveALL	CRTC3,HSPE1	chr15	90931344	90931391	chr15	90931315	90931393
chr15	90895563	90895564	rs2601188	rs2601188	rs1869179	0.881574	aveALL	CRTC3,HSPE1	chr15	90895548	90895592	chr15	90895560	90895575
chr15	85174599	85174600	rs28565484	rs28565484	rs4842977	0.914728	HIPP	WDR73	chr15	85174589	85174620	chr15	85174593	85174676
chr15	85174599	85174600	rs28565484	rs28565484	rs4842977	0.914728	CRBL	SCAND2	chr15	85174589	85174620	chr15	85174593	85174676
chr15	85174599	85174600	rs28565484	rs28565484	rs4842977	0.914728	aveALL	SCAND2	chr15	85174589	85174620	chr15	85174593	85174676
chr15	85174599	85174600	rs28565484	rs28565484	rs4842977	0.914728	FCTX	SCAND2	chr15	85174589	85174620	chr15	85174593	85174676
chr15	85174599	85174600	rs28565484	rs28565484	rs4842977	0.914728	aveALL	WDR73	chr15	85174589	85174620	chr15	85174593	85174676
chr15	85174599	85174600	rs28565484	rs28565484	rs4842977	0.914728	THAL	SCAND2	chr15	85174589	85174620	chr15	85174593	85174676
chr15	85174599	85174600	rs28565484	rs28565484	rs4842977	0.914728	WHMT	WDR73	chr15	85174589	85174620	chr15	85174593	85174676
chr15	85174599	85174600	rs28565484	rs28565484	rs4842977	0.914728	MEDU	SCAND2	chr15	85174589	85174620	chr15	85174593	85174676
chr15	85174599	85174600	rs28565484	rs28565484	rs4842977	0.914728	WHMT	SCAND2	chr15	85174589	85174620	chr15	85174593	85174676
chr15	85174599	85174600	rs28565484	rs28565484	rs4842977	0.914728	TCTX	SCAND2	chr15	85174589	85174620	chr15	85174593	85174676
chr15	85174599	85174600	rs28565484	rs28565484	rs4842977	0.914728	OCTX	SCAND2	chr15	85174589	85174620	chr15	85174593	85174676
chr15	40857239	40857240	rs3213999	rs3213999	rs3803353	0.804322	CRBL	CCDC32	chr15	40857225	40857250	chr15	40857221	40857261
chr15	41099898	41099899	rs3743034	rs3743034	.	0.941083	CRBL	ZFYVE19	chr15	41099886	41099909	chr15	41099884	41099900
chr15	41099898	41099899	rs3743034	rs3743034	.	0.941083	aveALL	ZFYVE19	chr15	41099886	41099909	chr15	41099884	41099900
chr15	40857239	40857240	rs4457966	rs4457966	rs3803353	0.887166	CRBL	CCDC32	chr15	40857225	40857250	chr15	40857221	40857261
chr15	78909479	78909480	rs660652	rs660652	rs3743074	0.988508	PUTM	CHRNA3	chr15	78909478	78909503	chr15	78909466	78909517
chr15	85174599	85174600	rs7181896	rs7181896	rs4842977	0.981927	aveALL	SCAND2	chr15	85174589	85174620	chr15	85174593	85174676
chr15	85174599	85174600	rs7181896	rs7181896	rs4842977	0.981927	HIPP	SCAND2	chr15	85174589	85174620	chr15	85174593	85174676
chr15	40857239	40857240	rs731640	rs731640	rs3803353	0.813531	CRBL	CCDC32	chr15	40857225	40857250	chr15	40857221	40857261
chr15	40857239	40857240	rs8025458	rs8025458	rs3803353	0.982633	CRBL	CCDC32	chr15	40857225	40857250	chr15	40857221	40857261
chr15	40857239	40857240	rs8028910	rs8028910	rs3803353	0.889163	CRBL	CCDC32	chr15	40857225	40857250	chr15	40857221	40857261
chr15	76050807	76050808	rs8042538	rs8042538	rs36057011	0.814585	CRBL	DNM1P35,LOC730058	chr15	76050789	76050814	chr15	76050795	76050837
chr15	76050807	76050808	rs8042538	rs8042538	rs36057011	0.814585	aveALL	DNM1P35,LOC730058	chr15	76050789	76050814	chr15	76050795	76050837
chr15	40331545	40331546	rs8208	rs8208	.	0.914611	aveALL	LOC100131089	chr15	40331530	40331549	chr15	40331524	40331555
chr15	40331546	40331547	rs8208	rs8208	.	0.956051	aveALL	LOC100131089	chr15	40331530	40331549	chr15	40331524	40331555
chr15	40857239	40857240	rs9806410	rs9806410	rs3803353	0.94899	CRBL	CCDC32	chr15	40857225	40857250	chr15	40857221	40857261
chr15	35262086	35262087	rs11325754	rs11325754	rs7164266	0.918461	aveALL	ZNF770	chr15	35262085	35262110	chr15	35262080	35262105
chr15	40331545	40331546	rs17551891	rs17551891	.	0.932564	aveALL	LOC100131089	chr15	40331530	40331549	chr15	40331524	40331555
chr15	52472272	52472273	rs200299592	rs200299592	rs7172037	0.957709	aveALL	LOC100129973	chr15	52472257	52472282	chr15	52472231	52472278
chr15	52472272	52472273	rs200299592	rs200299592	rs7172037	0.957709	THAL	LOC100129973	chr15	52472257	52472282	chr15	52472231	52472278
chr15	78909479	78909480	rs75104798	rs75104798	rs3743074	0.954939	PUTM	CHRNA3	chr15	78909478	78909503	chr15	78909466	78909517
chr15	85174599	85174600	rs111638630	rs111638630	rs4842977	1	CRBL	SCAND2	chr15	85174589	85174620	chr15	85174593	85174676
chr15	85174599	85174600	rs111638630	rs111638630	rs4842977	1	OCTX	SCAND2	chr15	85174589	85174620	chr15	85174593	85174676
chr15	85174599	85174600	rs111638630	rs111638630	rs4842977	1	HIPP	SCAND2	chr15	85174589	85174620	chr15	85174593	85174676
chr15	85174599	85174600	rs111638630	rs111638630	rs4842977	1	FCTX	SCAND2	chr15	85174589	85174620	chr15	85174593	85174676
chr15	85174599	85174600	rs111638630	rs111638630	rs4842977	1	aveALL	SCAND2	chr15	85174589	85174620	chr15	85174593	85174676
chr15	85174599	85174600	rs111638630	rs111638630	rs4842977	1	MEDU	SCAND2	chr15	85174589	85174620	chr15	85174593	85174676
chr15	85174599	85174600	rs111638630	rs111638630	rs4842977	1	WHMT	SCAND2	chr15	85174589	85174620	chr15	85174593	85174676
chr15	85174599	85174600	rs111638630	rs111638630	rs4842977	1	TCTX	SCAND2	chr15	85174589	85174620	chr15	85174593	85174676
chr15	85174599	85174600	rs111638630	rs111638630	rs4842977	1	WHMT	WDR73	chr15	85174589	85174620	chr15	85174593	85174676
chr15	85174599	85174600	rs111638630	rs111638630	rs4842977	1	THAL	SCAND2	chr15	85174589	85174620	chr15	85174593	85174676
chr15	85174599	85174600	rs111638630	rs111638630	rs4842977	1	aveALL	WDR73	chr15	85174589	85174620	chr15	85174593	85174676
chr15	90931362	90931363	rs10701657	rs10701657	rs2589940	0.805111	aveALL	CRTC3,HSPE1	chr15	90931344	90931391	chr15	90931315	90931393
chr15	90931362	90931363	rs10701657	rs10701657	rs2589940	0.805111	WHMT	CRTC3,HSPE1	chr15	90931344	90931391	chr15	90931315	90931393
chr16	412446	412447	rs12932502	rs12932502	rs12929878	0.906879	aveALL	NME4	chr16	412424	412449	chr16	412433	412454
chr16	4475867	4475868	rs4785964	rs4785964	rs2304631	0.874211	CRBL	HSCARG	chr16	4475851	4475868	chr16	4475854	4475890
chr16	11439302	11439303	rs7187741	rs7187741	rs12149160	0.968492	aveALL	C16orf75	chr16	11439280	11439311	chr16	11439236	11439344
chr16	11439302	11439303	rs7187741	rs7187741	rs12149160	0.968492	FCTX	C16orf75	chr16	11439280	11439311	chr16	11439236	11439344
chr16	11439302	11439303	rs7187741	rs7187741	rs12149160	0.968492	PUTM	C16orf75	chr16	11439280	11439311	chr16	11439236	11439344
chr16	11439302	11439303	rs7187741	rs7187741	rs12149160	0.968492	OCTX	C16orf75	chr16	11439280	11439311	chr16	11439236	11439344
chr16	11439302	11439303	rs7187741	rs7187741	rs12149160	0.968492	TCTX	C16orf75	chr16	11439280	11439311	chr16	11439236	11439344
chr16	11439302	11439303	rs7187741	rs7187741	rs12149160	0.968492	HIPP	C16orf75	chr16	11439280	11439311	chr16	11439236	11439344
chr16	70285900	70285901	rs73575193	rs73575193	rs4985407	0.837641	aveALL	LOC641298,SMG1,EXOSC6,LOC100271836,LOC100288704,LOC729513	chr16	70285875	70285904	chr16	70285900	70285917
chr16	4475867	4475868	rs9923354	rs9923354	rs2304631	0.861446	aveALL	CORO7	chr16	4475851	4475868	chr16	4475854	4475890
chr16	103922	103923	rs111507649	rs111507649	rs2562145	0.863347	aveALL	SNRNP25	chr16	103903	103928	chr16	103901	103970
chr16	1877174	1877175	rs28364708	rs28364708	rs28364709	0.871113	aveALL	FAHD1	chr16	1877164	1877194	chr16	1877156	1877186
chr16	1877174	1877175	rs138252470	rs138252470	rs28364709	0.909446	THAL	TSC2	chr16	1877164	1877194	chr16	1877156	1877186
chr16	70285900	70285901	rs113041194	rs113041194	rs4985407	0.878365	aveALL	LOC641298,SMG1,EXOSC6,LOC100271836,LOC100288704,LOC729513	chr16	70285875	70285904	chr16	70285900	70285917
chr17	46985633	46985634	rs1058018	rs1058018	rs11657238	0.967289	FCTX	ATP5G1	chr17	46985606	46985639	chr17	46985627	46985641
chr17	34900641	34900642	rs12150665	rs12150665	rs3736165	0.945917	FCTX	MGC4172	chr17	34900632	34900657	chr17	34900627	34900646
chr17	34900641	34900642	rs12601380	rs12601380	rs3736165	0.920129	FCTX	MGC4172	chr17	34900632	34900657	chr17	34900627	34900646
chr17	58042125	58042126	rs1292033	rs1292033	rs76419616	0.862876	FCTX	TUBD1	chr17	58042100	58042147	chr17	58042118	58042183
chr17	58042125	58042126	rs1292033	rs1292033	rs76419616	0.862876	aveALL	TUBD1	chr17	58042100	58042147	chr17	58042118	58042183
chr17	58042125	58042126	rs1292033	rs1292033	rs76419616	0.862876	OCTX	TUBD1	chr17	58042100	58042147	chr17	58042118	58042183
chr17	58042125	58042126	rs1292033	rs1292033	rs76419616	0.862876	CRBL	TUBD1	chr17	58042100	58042147	chr17	58042118	58042183
chr17	4807097	4807098	rs12936083	rs12936083	rs3966782	0.899763	FCTX	MINK1	chr17	4807083	4807100	chr17	4807085	4807119
chr17	34900641	34900642	rs12936319	rs12936319	rs3736165	0.861581	FCTX	MGC4172	chr17	34900632	34900657	chr17	34900627	34900646
chr17	34900641	34900642	rs12936319	rs12936319	rs3736165	0.861581	TCTX	MGC4172	chr17	34900632	34900657	chr17	34900627	34900646
chr17	34900641	34900642	rs12941866	rs12941866	rs3736165	0.844734	FCTX	MGC4172	chr17	34900632	34900657	chr17	34900627	34900646
chr17	40706905	40706906	rs12949175	rs12949175	rs605059	0.86268	aveALL	COASY	chr17	40706900	40706917	chr17	40706893	40706937
chr17	43971784	43971785	rs1396862	rs1396862	rs117548271	0.949492	CRBL	MAPT	chr17	43971763	43971795	chr17	43971754	43971792
chr17	43971784	43971785	rs1396862	rs1396862	rs117548271	0.949492	FCTX	LRRC37A	chr17	43971763	43971795	chr17	43971754	43971792
chr17	6918082	6918083	rs14309	rs14309	rs111330854	0.968716	aveALL	RNASEK	chr17	6918061	6918085	chr17	6918055	6918089
chr17	46048167	46048168	rs1476579	rs1476579	rs2255697	0.84289	PFCTX	NPEPPS	chr17	46048160	46048183	chr17	46048160	46048194
chr17	46048164	46048165	rs1476579	rs1476579	rs2597168	0.830947	PFCTX	NPEPPS	chr17	46048160	46048183	chr17	46048160	46048194
chr17	43971784	43971785	rs16940665	rs16940665	rs117548271	0.949492	CRBL	MAPT	chr17	43971763	43971795	chr17	43971754	43971792
chr17	43971784	43971785	rs16940665	rs16940665	rs117548271	0.949492	FCTX	LRRC37A	chr17	43971763	43971795	chr17	43971754	43971792
chr17	43971784	43971785	rs16940674	rs16940674	rs117548271	0.949492	CRBL	MAPT	chr17	43971763	43971795	chr17	43971754	43971792
chr17	43971784	43971785	rs16940674	rs16940674	rs117548271	0.949492	FCTX	LRRC37A	chr17	43971763	43971795	chr17	43971754	43971792
chr17	43971784	43971785	rs17426174	rs17426174	rs117548271	0.838251	CRBL	MAPT	chr17	43971763	43971795	chr17	43971754	43971792
chr17	43971784	43971785	rs17426174	rs17426174	rs117548271	0.838251	FCTX	LRRC37A	chr17	43971763	43971795	chr17	43971754	43971792
chr17	34900641	34900642	rs17560870	rs17560870	rs3736165	0.929455	FCTX	MGC4172	chr17	34900632	34900657	chr17	34900627	34900646
chr17	34900641	34900642	rs17560870	rs17560870	rs3736165	0.929455	PFCTX	MGC4172	chr17	34900632	34900657	chr17	34900627	34900646
chr17	34900641	34900642	rs17619821	rs17619821	rs3736165	0.882693	FCTX	MGC4172	chr17	34900632	34900657	chr17	34900627	34900646
chr17	43971784	43971785	rs17689471	rs17689471	rs117548271	0.949492	CRBL	MAPT	chr17	43971763	43971795	chr17	43971754	43971792
chr17	43971784	43971785	rs17689471	rs17689471	rs117548271	0.949492	FCTX	LRRC37A	chr17	43971763	43971795	chr17	43971754	43971792
chr17	43971784	43971785	rs17689653	rs17689653	rs117548271	0.949492	CRBL	MAPT	chr17	43971763	43971795	chr17	43971754	43971792
chr17	43971784	43971785	rs17689653	rs17689653	rs117548271	0.949492	FCTX	LRRC37A	chr17	43971763	43971795	chr17	43971754	43971792
chr17	43971784	43971785	rs17689824	rs17689824	rs117548271	0.949492	FCTX	LRRC37A	chr17	43971763	43971795	chr17	43971754	43971792
chr17	43971784	43971785	rs17689824	rs17689824	rs117548271	0.949492	CRBL	MAPT	chr17	43971763	43971795	chr17	43971754	43971792
chr17	43971784	43971785	rs17689882	rs17689882	rs117548271	0.942368	CRBL	MAPT	chr17	43971763	43971795	chr17	43971754	43971792
chr17	43971784	43971785	rs17689882	rs17689882	rs117548271	0.942368	FCTX	LRRC37A	chr17	43971763	43971795	chr17	43971754	43971792
chr17	43971784	43971785	rs17689918	rs17689918	rs117548271	0.949492	FCTX	LRRC37A	chr17	43971763	43971795	chr17	43971754	43971792
chr17	43971784	43971785	rs17689918	rs17689918	rs117548271	0.949492	CRBL	MAPT	chr17	43971763	43971795	chr17	43971754	43971792
chr17	43971784	43971785	rs17762769	rs17762769	rs117548271	0.949492	CRBL	MAPT	chr17	43971763	43971795	chr17	43971754	43971792
chr17	43971784	43971785	rs17762769	rs17762769	rs117548271	0.949492	FCTX	LRRC37A	chr17	43971763	43971795	chr17	43971754	43971792
chr17	43971784	43971785	rs17762954	rs17762954	rs117548271	0.949492	FCTX	LRRC37A	chr17	43971763	43971795	chr17	43971754	43971792
chr17	43971784	43971785	rs17762954	rs17762954	rs117548271	0.949492	CRBL	MAPT	chr17	43971763	43971795	chr17	43971754	43971792
chr17	43971784	43971785	rs17763086	rs17763086	rs117548271	0.949492	FCTX	LRRC37A	chr17	43971763	43971795	chr17	43971754	43971792
chr17	43971784	43971785	rs17763086	rs17763086	rs117548271	0.949492	CRBL	MAPT	chr17	43971763	43971795	chr17	43971754	43971792
chr17	43971784	43971785	rs1876829	rs1876829	rs117548271	0.949492	CRBL	MAPT	chr17	43971763	43971795	chr17	43971754	43971792
chr17	43971784	43971785	rs1876829	rs1876829	rs117548271	0.949492	FCTX	LRRC37A	chr17	43971763	43971795	chr17	43971754	43971792
chr17	43971784	43971785	rs1876831	rs1876831	rs117548271	0.942331	FCTX	LRRC37A	chr17	43971763	43971795	chr17	43971754	43971792
chr17	43971784	43971785	rs1876831	rs1876831	rs117548271	0.942331	CRBL	MAPT	chr17	43971763	43971795	chr17	43971754	43971792
chr17	43971784	43971785	rs1912151	rs1912151	rs117548271	0.949492	FCTX	LRRC37A	chr17	43971763	43971795	chr17	43971754	43971792
chr17	43971784	43971785	rs1912151	rs1912151	rs117548271	0.949492	CRBL	MAPT	chr17	43971763	43971795	chr17	43971754	43971792
chr17	3289589	3289590	rs226357	rs226357	rs2931819	0.902159	aveALL	OR3A2	chr17	3289577	3289620	chr17	3289582	3289601
chr17	34900641	34900642	rs2291285	rs2291285	rs3736165	0.988971	FCTX	MGC4172	chr17	34900632	34900657	chr17	34900627	34900646
chr17	34900641	34900642	rs2306590	rs2306590	rs3736165	0.913483	FCTX	MGC4172	chr17	34900632	34900657	chr17	34900627	34900646
chr17	80009667	80009668	rs28552909	rs28552909	rs117999554	0.902831	aveALL	RFNG	chr17	80009649	80009674	chr17	80009663	80009677
chr17	80009667	80009668	rs28552909	rs28552909	rs117999554	0.902831	WHMT	RFNG	chr17	80009649	80009674	chr17	80009663	80009677
chr17	56736784	56736785	rs304269	rs304269	rs372648	0.93162	PFCTX	SUPT4H1	chr17	56736753	56736787	chr17	56736779	56736790
chr17	43971784	43971785	rs4277389	rs4277389	rs117548271	0.949492	FCTX	LRRC37A	chr17	43971763	43971795	chr17	43971754	43971792
chr17	43971784	43971785	rs4277389	rs4277389	rs117548271	0.949492	CRBL	MAPT	chr17	43971763	43971795	chr17	43971754	43971792
chr17	43971784	43971785	rs4566211	rs4566211	rs117548271	0.949492	FCTX	LRRC37A	chr17	43971763	43971795	chr17	43971754	43971792
chr17	43971784	43971785	rs4566211	rs4566211	rs117548271	0.949492	CRBL	MAPT	chr17	43971763	43971795	chr17	43971754	43971792
chr17	43971784	43971785	rs4640231	rs4640231	rs117548271	0.949492	CRBL	MAPT	chr17	43971763	43971795	chr17	43971754	43971792
chr17	43971784	43971785	rs4640231	rs4640231	rs117548271	0.949492	FCTX	LRRC37A	chr17	43971763	43971795	chr17	43971754	43971792
chr17	77979796	77979797	rs4889944	rs4889944	rs4889811	0.959909	TCTX	RPTOR	chr17	77979772	77979797	chr17	77979775	77979802
chr17	73901293	73901294	rs55805916	rs55805916	rs55956362	1	FCTX	TRIM47	chr17	73901282	73901307	chr17	73901266	73901313
chr17	73585232	73585233	rs62089217	rs62089217	rs117854890	0.929423	aveALL	MYO15B	chr17	73585200	73585240	chr17	73585218	73585235
chr17	79367895	79367896	rs67596972	rs67596972	rs8067402	0.845063	aveALL	DKFZp761P0212	chr17	79367888	79367919	chr17	79367881	79367932
chr17	72957961	72957962	rs7210122	rs7210122	.	0.979029	aveALL	C17orf28	chr17	72957943	72957970	chr17	72957917	72957975
chr17	72957961	72957962	rs7210122	rs7210122	.	0.979029	CRBL	C17orf28	chr17	72957943	72957970	chr17	72957917	72957975
chr17	8066432	8066433	rs8064449	rs8064449	rs8066511	0.840812	aveALL	VAMP2	chr17	8066420	8066443	chr17	8066429	8066449
chr17	8066440	8066441	rs8064449	rs8064449	rs8066513	0.941627	aveALL	VAMP2	chr17	8066420	8066443	chr17	8066429	8066449
chr17	8066432	8066433	rs8064449	rs8064449	rs8066511	0.840812	TCTX	VAMP2	chr17	8066420	8066443	chr17	8066429	8066449
chr17	8066440	8066441	rs8064449	rs8064449	rs8066513	0.941627	TCTX	VAMP2	chr17	8066420	8066443	chr17	8066429	8066449
chr17	8066432	8066433	rs8064449	rs8064449	rs8066511	0.840812	CRBL	VAMP2	chr17	8066420	8066443	chr17	8066429	8066449
chr17	8066440	8066441	rs8064449	rs8064449	rs8066513	0.941627	CRBL	VAMP2	chr17	8066420	8066443	chr17	8066429	8066449
chr17	34900641	34900642	rs8068351	rs8068351	rs3736165	0.935228	FCTX	MGC4172	chr17	34900632	34900657	chr17	34900627	34900646
chr17	43971784	43971785	rs8072451	rs8072451	rs117548271	0.949492	FCTX	LRRC37A	chr17	43971763	43971795	chr17	43971754	43971792
chr17	43971784	43971785	rs8072451	rs8072451	rs117548271	0.949492	CRBL	MAPT	chr17	43971763	43971795	chr17	43971754	43971792
chr17	79454944	79454945	rs8077965	rs8077965	rs7503866	0.852467	CRBL	C17orf70	chr17	79454931	79454970	chr17	79454915	79454960
chr17	34900641	34900642	rs8078079	rs8078079	rs3736165	0.861581	TCTX	MGC4172	chr17	34900632	34900657	chr17	34900627	34900646
chr17	34900641	34900642	rs8078079	rs8078079	rs3736165	0.861581	FCTX	MGC4172	chr17	34900632	34900657	chr17	34900627	34900646
chr17	43971784	43971785	rs878886	rs878886	rs117548271	0.949492	FCTX	LRRC37A	chr17	43971763	43971795	chr17	43971754	43971792
chr17	43971784	43971785	rs878886	rs878886	rs117548271	0.949492	CRBL	MAPT	chr17	43971763	43971795	chr17	43971754	43971792
chr17	43971784	43971785	rs878887	rs878887	rs117548271	0.949492	FCTX	LRRC37A	chr17	43971763	43971795	chr17	43971754	43971792
chr17	43971784	43971785	rs878887	rs878887	rs117548271	0.949492	CRBL	MAPT	chr17	43971763	43971795	chr17	43971754	43971792
chr17	46985633	46985634	rs9894220	rs9894220	rs11657238	1	FCTX	ATP5G1	chr17	46985606	46985639	chr17	46985627	46985641
chr17	29158839	29158840	rs9915139	rs9915139	rs999798	0.917792	PFCTX	CRLF3	chr17	29158831	29158865	chr17	29158837	29158851
chr17	46985633	46985634	rs999474	rs999474	rs11657238	1	FCTX	ATP5G1	chr17	46985606	46985639	chr17	46985627	46985641
chr17	1933240	1933241	rs34290270	rs34290270	.	0.910106	aveALL	SRR	chr17	1933234	1933284	chr17	1933238	1933253
chr17	40706905	40706906	rs35441744	rs35441744	rs605059	0.843152	aveALL	COASY	chr17	40706900	40706917	chr17	40706893	40706937
chr17	43971784	43971785	rs17688391	rs17688391	rs117548271	0.811524	FCTX	LRRC37A	chr17	43971763	43971795	chr17	43971754	43971792
chr17	43971784	43971785	rs17688391	rs17688391	rs117548271	0.811524	CRBL	MAPT	chr17	43971763	43971795	chr17	43971754	43971792
chr17	43971784	43971785	rs17688410	rs17688410	rs117548271	0.811524	FCTX	LRRC37A	chr17	43971763	43971795	chr17	43971754	43971792
chr17	43971784	43971785	rs17688410	rs17688410	rs117548271	0.811524	CRBL	MAPT	chr17	43971763	43971795	chr17	43971754	43971792
chr17	43971784	43971785	rs17688434	rs17688434	rs117548271	0.811524	FCTX	LRRC37A	chr17	43971763	43971795	chr17	43971754	43971792
chr17	43971784	43971785	rs17688434	rs17688434	rs117548271	0.811524	CRBL	MAPT	chr17	43971763	43971795	chr17	43971754	43971792
chr17	43971784	43971785	rs17688452	rs17688452	rs117548271	0.811524	FCTX	LRRC37A	chr17	43971763	43971795	chr17	43971754	43971792
chr17	43971784	43971785	rs17688452	rs17688452	rs117548271	0.811524	CRBL	MAPT	chr17	43971763	43971795	chr17	43971754	43971792
chr17	43971784	43971785	rs10491144	rs10491144	rs117548271	0.811524	FCTX	LRRC37A	chr17	43971763	43971795	chr17	43971754	43971792
chr17	43971784	43971785	rs10491144	rs10491144	rs117548271	0.811524	CRBL	MAPT	chr17	43971763	43971795	chr17	43971754	43971792
chr17	43971784	43971785	rs10491143	rs10491143	rs117548271	0.811524	FCTX	LRRC37A	chr17	43971763	43971795	chr17	43971754	43971792
chr17	43971784	43971785	rs10491143	rs10491143	rs117548271	0.811524	CRBL	MAPT	chr17	43971763	43971795	chr17	43971754	43971792
chr17	43971784	43971785	rs17688534	rs17688534	rs117548271	0.811524	CRBL	MAPT	chr17	43971763	43971795	chr17	43971754	43971792
chr17	43971784	43971785	rs17688534	rs17688534	rs117548271	0.811524	FCTX	LRRC37A	chr17	43971763	43971795	chr17	43971754	43971792
chr17	43971784	43971785	rs17761838	rs17761838	rs117548271	0.811524	CRBL	MAPT	chr17	43971763	43971795	chr17	43971754	43971792
chr17	43971784	43971785	rs17761838	rs17761838	rs117548271	0.811524	FCTX	LRRC37A	chr17	43971763	43971795	chr17	43971754	43971792
chr17	43971784	43971785	rs12150141	rs12150141	rs117548271	0.811524	CRBL	MAPT	chr17	43971763	43971795	chr17	43971754	43971792
chr17	43971784	43971785	rs12150141	rs12150141	rs117548271	0.811524	FCTX	LRRC37A	chr17	43971763	43971795	chr17	43971754	43971792
chr17	43971784	43971785	rs12150610	rs12150610	rs117548271	0.811524	CRBL	MAPT	chr17	43971763	43971795	chr17	43971754	43971792
chr17	43971784	43971785	rs12150610	rs12150610	rs117548271	0.811524	FCTX	LRRC37A	chr17	43971763	43971795	chr17	43971754	43971792
chr17	43971784	43971785	rs12150547	rs12150547	rs117548271	0.811524	CRBL	MAPT	chr17	43971763	43971795	chr17	43971754	43971792
chr17	43971784	43971785	rs12150547	rs12150547	rs117548271	0.811524	FCTX	LRRC37A	chr17	43971763	43971795	chr17	43971754	43971792
chr17	43971784	43971785	rs17688682	rs17688682	rs117548271	0.811524	CRBL	MAPT	chr17	43971763	43971795	chr17	43971754	43971792
chr17	43971784	43971785	rs17688682	rs17688682	rs117548271	0.811524	FCTX	LRRC37A	chr17	43971763	43971795	chr17	43971754	43971792
chr17	43971784	43971785	rs12150454	rs12150454	rs117548271	0.811524	CRBL	MAPT	chr17	43971763	43971795	chr17	43971754	43971792
chr17	43971784	43971785	rs12150454	rs12150454	rs117548271	0.811524	FCTX	LRRC37A	chr17	43971763	43971795	chr17	43971754	43971792
chr17	43971784	43971785	rs17761985	rs17761985	rs117548271	0.811524	CRBL	MAPT	chr17	43971763	43971795	chr17	43971754	43971792
chr17	43971784	43971785	rs17761985	rs17761985	rs117548271	0.811524	FCTX	LRRC37A	chr17	43971763	43971795	chr17	43971754	43971792
chr17	43971784	43971785	rs17688767	rs17688767	rs117548271	0.811524	CRBL	MAPT	chr17	43971763	43971795	chr17	43971754	43971792
chr17	43971784	43971785	rs17688767	rs17688767	rs117548271	0.811524	FCTX	LRRC37A	chr17	43971763	43971795	chr17	43971754	43971792
chr17	43971784	43971785	rs17688773	rs17688773	rs117548271	0.811524	CRBL	MAPT	chr17	43971763	43971795	chr17	43971754	43971792
chr17	43971784	43971785	rs17688773	rs17688773	rs117548271	0.811524	FCTX	LRRC37A	chr17	43971763	43971795	chr17	43971754	43971792
chr17	43971784	43971785	rs17762073	rs17762073	rs117548271	0.811524	CRBL	MAPT	chr17	43971763	43971795	chr17	43971754	43971792
chr17	43971784	43971785	rs17762073	rs17762073	rs117548271	0.811524	FCTX	LRRC37A	chr17	43971763	43971795	chr17	43971754	43971792
chr17	43971784	43971785	rs17688875	rs17688875	rs117548271	0.811524	CRBL	MAPT	chr17	43971763	43971795	chr17	43971754	43971792
chr17	43971784	43971785	rs17688875	rs17688875	rs117548271	0.811524	FCTX	LRRC37A	chr17	43971763	43971795	chr17	43971754	43971792
chr17	43971784	43971785	rs17762165	rs17762165	rs117548271	0.811524	FCTX	LRRC37A	chr17	43971763	43971795	chr17	43971754	43971792
chr17	43971784	43971785	rs17762165	rs17762165	rs117548271	0.811524	CRBL	MAPT	chr17	43971763	43971795	chr17	43971754	43971792
chr17	43971784	43971785	rs17688922	rs17688922	rs117548271	0.811524	FCTX	LRRC37A	chr17	43971763	43971795	chr17	43971754	43971792
chr17	43971784	43971785	rs17688922	rs17688922	rs117548271	0.811524	CRBL	MAPT	chr17	43971763	43971795	chr17	43971754	43971792
chr17	43971784	43971785	rs17688944	rs17688944	rs117548271	0.811524	CRBL	MAPT	chr17	43971763	43971795	chr17	43971754	43971792
chr17	43971784	43971785	rs17688944	rs17688944	rs117548271	0.811524	FCTX	LRRC37A	chr17	43971763	43971795	chr17	43971754	43971792
chr17	43971784	43971785	rs1526129	rs1526129	rs117548271	0.811524	CRBL	MAPT	chr17	43971763	43971795	chr17	43971754	43971792
chr17	43971784	43971785	rs1526129	rs1526129	rs117548271	0.811524	FCTX	LRRC37A	chr17	43971763	43971795	chr17	43971754	43971792
chr17	43971784	43971785	rs17762308	rs17762308	rs117548271	0.811524	CRBL	MAPT	chr17	43971763	43971795	chr17	43971754	43971792
chr17	43971784	43971785	rs17762308	rs17762308	rs117548271	0.811524	FCTX	LRRC37A	chr17	43971763	43971795	chr17	43971754	43971792
chr17	43971784	43971785	rs968028	rs968028	rs117548271	0.811524	FCTX	LRRC37A	chr17	43971763	43971795	chr17	43971754	43971792
chr17	43971784	43971785	rs968028	rs968028	rs117548271	0.811524	CRBL	MAPT	chr17	43971763	43971795	chr17	43971754	43971792
chr17	43971784	43971785	rs968027	rs968027	rs117548271	0.811524	CRBL	MAPT	chr17	43971763	43971795	chr17	43971754	43971792
chr17	43971784	43971785	rs968027	rs968027	rs117548271	0.811524	FCTX	LRRC37A	chr17	43971763	43971795	chr17	43971754	43971792
chr17	43971784	43971785	rs17762361	rs17762361	rs117548271	0.811524	CRBL	MAPT	chr17	43971763	43971795	chr17	43971754	43971792
chr17	43971784	43971785	rs17762361	rs17762361	rs117548271	0.811524	FCTX	LRRC37A	chr17	43971763	43971795	chr17	43971754	43971792
chr17	43971784	43971785	rs17689104	rs17689104	rs117548271	0.811524	CRBL	MAPT	chr17	43971763	43971795	chr17	43971754	43971792
chr17	43971784	43971785	rs17689104	rs17689104	rs117548271	0.811524	FCTX	LRRC37A	chr17	43971763	43971795	chr17	43971754	43971792
chr17	43971784	43971785	rs17689116	rs17689116	rs117548271	0.811524	FCTX	LRRC37A	chr17	43971763	43971795	chr17	43971754	43971792
chr17	43971784	43971785	rs17689116	rs17689116	rs117548271	0.811524	CRBL	MAPT	chr17	43971763	43971795	chr17	43971754	43971792
chr17	43971784	43971785	rs17689182	rs17689182	rs117548271	0.804673	FCTX	LRRC37A	chr17	43971763	43971795	chr17	43971754	43971792
chr17	43971784	43971785	rs17689182	rs17689182	rs117548271	0.804673	CRBL	MAPT	chr17	43971763	43971795	chr17	43971754	43971792
chr17	43971784	43971785	rs17689218	rs17689218	rs117548271	0.811524	CRBL	MAPT	chr17	43971763	43971795	chr17	43971754	43971792
chr17	43971784	43971785	rs17689218	rs17689218	rs117548271	0.811524	FCTX	LRRC37A	chr17	43971763	43971795	chr17	43971754	43971792
chr17	43971784	43971785	rs17762535	rs17762535	rs117548271	0.811524	CRBL	MAPT	chr17	43971763	43971795	chr17	43971754	43971792
chr17	43971784	43971785	rs17762535	rs17762535	rs117548271	0.811524	FCTX	LRRC37A	chr17	43971763	43971795	chr17	43971754	43971792
chr17	43971784	43971785	rs1105571	rs1105571	rs117548271	0.811524	CRBL	MAPT	chr17	43971763	43971795	chr17	43971754	43971792
chr17	43971784	43971785	rs1105571	rs1105571	rs117548271	0.811524	FCTX	LRRC37A	chr17	43971763	43971795	chr17	43971754	43971792
chr17	43971784	43971785	rs1105569	rs1105569	rs117548271	0.811524	CRBL	MAPT	chr17	43971763	43971795	chr17	43971754	43971792
chr17	43971784	43971785	rs1105569	rs1105569	rs117548271	0.811524	FCTX	LRRC37A	chr17	43971763	43971795	chr17	43971754	43971792
chr17	43971784	43971785	rs1880750	rs1880750	rs117548271	0.824834	FCTX	LRRC37A	chr17	43971763	43971795	chr17	43971754	43971792
chr17	43971784	43971785	rs1880750	rs1880750	rs117548271	0.824834	CRBL	MAPT	chr17	43971763	43971795	chr17	43971754	43971792
chr17	43971784	43971785	rs17563433	rs17563433	rs117548271	0.824834	FCTX	LRRC37A	chr17	43971763	43971795	chr17	43971754	43971792
chr17	43971784	43971785	rs17563433	rs17563433	rs117548271	0.824834	CRBL	MAPT	chr17	43971763	43971795	chr17	43971754	43971792
chr17	43971784	43971785	rs17649019	rs17649019	rs117548271	0.824834	FCTX	LRRC37A	chr17	43971763	43971795	chr17	43971754	43971792
chr17	43971784	43971785	rs17649019	rs17649019	rs117548271	0.824834	CRBL	MAPT	chr17	43971763	43971795	chr17	43971754	43971792
chr17	43971784	43971785	rs17563501	rs17563501	rs117548271	0.824834	FCTX	LRRC37A	chr17	43971763	43971795	chr17	43971754	43971792
chr17	43971784	43971785	rs17563501	rs17563501	rs117548271	0.824834	CRBL	MAPT	chr17	43971763	43971795	chr17	43971754	43971792
chr17	43971784	43971785	rs10514879	rs10514879	rs117548271	0.824834	FCTX	LRRC37A	chr17	43971763	43971795	chr17	43971754	43971792
chr17	43971784	43971785	rs10514879	rs10514879	rs117548271	0.824834	CRBL	MAPT	chr17	43971763	43971795	chr17	43971754	43971792
chr17	43971784	43971785	rs4401083	rs4401083	rs117548271	0.824834	FCTX	LRRC37A	chr17	43971763	43971795	chr17	43971754	43971792
chr17	43971784	43971785	rs4401083	rs4401083	rs117548271	0.824834	CRBL	MAPT	chr17	43971763	43971795	chr17	43971754	43971792
chr17	43971784	43971785	rs1880752	rs1880752	rs117548271	0.824834	FCTX	LRRC37A	chr17	43971763	43971795	chr17	43971754	43971792
chr17	43971784	43971785	rs1880752	rs1880752	rs117548271	0.824834	CRBL	MAPT	chr17	43971763	43971795	chr17	43971754	43971792
chr17	43971784	43971785	rs4617909	rs4617909	rs117548271	0.824834	FCTX	LRRC37A	chr17	43971763	43971795	chr17	43971754	43971792
chr17	43971784	43971785	rs4617909	rs4617909	rs117548271	0.824834	CRBL	MAPT	chr17	43971763	43971795	chr17	43971754	43971792
chr17	43971784	43971785	rs2902662	rs2902662	rs117548271	0.824834	CRBL	MAPT	chr17	43971763	43971795	chr17	43971754	43971792
chr17	43971784	43971785	rs2902662	rs2902662	rs117548271	0.824834	FCTX	LRRC37A	chr17	43971763	43971795	chr17	43971754	43971792
chr17	43971784	43971785	rs2864087	rs2864087	rs117548271	0.831343	FCTX	LRRC37A	chr17	43971763	43971795	chr17	43971754	43971792
chr17	43971784	43971785	rs2864087	rs2864087	rs117548271	0.831343	CRBL	MAPT	chr17	43971763	43971795	chr17	43971754	43971792
chr17	43971784	43971785	rs4471726	rs4471726	rs117548271	0.831343	FCTX	LRRC37A	chr17	43971763	43971795	chr17	43971754	43971792
chr17	43971784	43971785	rs4471726	rs4471726	rs117548271	0.831343	CRBL	MAPT	chr17	43971763	43971795	chr17	43971754	43971792
chr17	43971784	43971785	rs17563599	rs17563599	rs117548271	0.838251	CRBL	MAPT	chr17	43971763	43971795	chr17	43971754	43971792
chr17	43971784	43971785	rs17563599	rs17563599	rs117548271	0.838251	FCTX	LRRC37A	chr17	43971763	43971795	chr17	43971754	43971792
chr17	43971784	43971785	rs17649138	rs17649138	rs117548271	0.831343	FCTX	LRRC37A	chr17	43971763	43971795	chr17	43971754	43971792
chr17	43971784	43971785	rs17649138	rs17649138	rs117548271	0.831343	CRBL	MAPT	chr17	43971763	43971795	chr17	43971754	43971792
chr17	43971784	43971785	rs4390635	rs4390635	rs117548271	0.838251	FCTX	LRRC37A	chr17	43971763	43971795	chr17	43971754	43971792
chr17	43971784	43971785	rs4390635	rs4390635	rs117548271	0.838251	CRBL	MAPT	chr17	43971763	43971795	chr17	43971754	43971792
chr17	43971784	43971785	rs17649162	rs17649162	rs117548271	0.831343	FCTX	LRRC37A	chr17	43971763	43971795	chr17	43971754	43971792
chr17	43971784	43971785	rs17649162	rs17649162	rs117548271	0.831343	CRBL	MAPT	chr17	43971763	43971795	chr17	43971754	43971792
chr17	43971784	43971785	rs17563683	rs17563683	rs117548271	0.817597	FCTX	LRRC37A	chr17	43971763	43971795	chr17	43971754	43971792
chr17	43971784	43971785	rs17563683	rs17563683	rs117548271	0.817597	CRBL	MAPT	chr17	43971763	43971795	chr17	43971754	43971792
chr17	43971784	43971785	rs17563718	rs17563718	rs117548271	0.838251	CRBL	MAPT	chr17	43971763	43971795	chr17	43971754	43971792
chr17	43971784	43971785	rs17563718	rs17563718	rs117548271	0.838251	FCTX	LRRC37A	chr17	43971763	43971795	chr17	43971754	43971792
chr17	43971784	43971785	rs1526125	rs1526125	rs117548271	0.838251	FCTX	LRRC37A	chr17	43971763	43971795	chr17	43971754	43971792
chr17	43971784	43971785	rs1526125	rs1526125	rs117548271	0.838251	CRBL	MAPT	chr17	43971763	43971795	chr17	43971754	43971792
chr17	43971784	43971785	rs1526126	rs1526126	rs117548271	0.838251	FCTX	LRRC37A	chr17	43971763	43971795	chr17	43971754	43971792
[truncated: 1,479 more rows]

## Sheet: tableS5
GWAS_chrom	GWAS_start	GWAS_stop	GWAS_trait	GWAS_SNP	LD_SNP	LD_(r^2)	brain-related	adult_onset_neurological_disorder	-log10p	footprint_chrom	footprint_start	footprint_stop	motif_chrom	motif_start	motif_stop	eQTL_chrom	eQTL_start	eQTL_stop	eQTL_ID	eQTL_SNP	eQTL_tissue	eQTL_gene
chr1	167905410	167905411	Schizophrenia	rs10489202	rs1846416	0.963138	yes	no	8	chr1	167905394	167905413	chr1	167905399	167905458	chr1	167905410	167905411	rs11322208	rs1846416	aveALL	DCAF6
chr2	127864921	127864922	Alzheimer_s_disease_late_onset_	rs12989701	rs78710909	0.871731	yes	yes	9.52288	chr2	127864917	127864940	chr2	127864904	127864942	.	-1	-1	.	.	.	.
chr2	127864920	127864921	Alzheimer_s_disease_late_onset_	rs12989701	rs76516995	0.81218	yes	yes	9.52288	chr2	127864917	127864940	chr2	127864904	127864942	.	-1	-1	.	.	.	.
chr3	105587844	105587845	Multiple_sclerosis	rs9657904	rs7649466	0.804774	yes	yes	9.69897	chr3	105587842	105587853	chr3	105587828	105587846	.	-1	-1	.	.	.	.
chr6	26521352	26521353	Educational_attainment	rs1056667	rs6924865	0.968378	yes	no	7.69897	chr6	26521337	26521356	chr6	26521319	26521383	chr6	26521352	26521353	rs9379887	rs6924865	CRBL	BTN3A3
chr6	26521352	26521353	Educational_attainment	rs1056667	rs6924865	0.968378	yes	no	7.69897	chr6	26521337	26521356	chr6	26521319	26521383	chr6	26521352	26521353	rs201829539	rs6924865	aveALL	BTN2A1,BTN2A2
chr6	26521352	26521353	Educational_attainment	rs1056667	rs6924865	0.968378	yes	no	7.69897	chr6	26521337	26521356	chr6	26521319	26521383	chr6	26521352	26521353	rs35014841	rs6924865	aveALL	HMGN4
chr6	26538267	26538268	Educational_attainment	rs1056667	rs4713008	0.911674	yes	no	7.69897	chr6	26538243	26538269	.	-1	-1	chr6	26538267	26538268	rs7753565	rs4713008	aveALL	HMGN4
chr6	26538267	26538268	Educational_attainment	rs1056667	rs4713008	0.911674	yes	no	7.69897	chr6	26538243	26538269	.	-1	-1	chr6	26538267	26538268	rs9379887	rs4713008	CRBL	BTN3A3
chr6	26538267	26538268	Educational_attainment	rs1056667	rs4713008	0.911674	yes	no	7.69897	chr6	26538243	26538269	.	-1	-1	chr6	26538267	26538268	rs201829539	rs4713008	aveALL	BTN2A1,BTN2A2
chr6	26538267	26538268	Educational_attainment	rs1056667	rs4713008	0.911674	yes	no	7.69897	chr6	26538243	26538269	.	-1	-1	chr6	26538267	26538268	rs35014841	rs4713008	aveALL	HMGN4
chr8	130685515	130685516	Glioma	rs4295627	rs5022680	1	yes	no	20.301	chr8	130685494	130685519	chr8	130685498	130685520	.	-1	-1	.	.	.	.
chr8	130685515	130685516	Glioma	rs4295627	rs5022680	1	yes	no	17.699	chr8	130685494	130685519	chr8	130685498	130685520	.	-1	-1	.	.	.	.
chr10	72124527	72124528	Brain_connectivity	rs4747011	rs77881380	0.972334	yes	no	9.04576	chr10	72124504	72124529	chr10	72124497	72124542	.	-1	-1	.	.	.	.
chr17	43818610	43818611	Parkinson_s_disease	rs2942168	rs115926048	0.856929	yes	yes	28	chr17	43818586	43818611	.	-1	-1	chr17	43818610	43818611	rs1396862	rs115926048	CRBL	MAPT
chr17	43818610	43818611	Parkinson_s_disease	rs2942168	rs115926048	0.856929	yes	yes	28	chr17	43818586	43818611	.	-1	-1	chr17	43818610	43818611	rs1396862	rs115926048	FCTX	LRRC37A
chr17	43818610	43818611	Parkinson_s_disease	rs2942168	rs115926048	0.856929	yes	yes	28	chr17	43818586	43818611	.	-1	-1	chr17	43818610	43818611	rs16940665	rs115926048	CRBL	MAPT
chr17	43818610	43818611	Parkinson_s_disease	rs2942168	rs115926048	0.856929	yes	yes	28	chr17	43818586	43818611	.	-1	-1	chr17	43818610	43818611	rs16940665	rs115926048	FCTX	LRRC37A
chr17	43818610	43818611	Parkinson_s_disease	rs2942168	rs115926048	0.856929	yes	yes	28	chr17	43818586	43818611	.	-1	-1	chr17	43818610	43818611	rs16940674	rs115926048	CRBL	MAPT
chr17	43818610	43818611	Parkinson_s_disease	rs2942168	rs115926048	0.856929	yes	yes	28	chr17	43818586	43818611	.	-1	-1	chr17	43818610	43818611	rs16940674	rs115926048	FCTX	LRRC37A
chr17	43818610	43818611	Parkinson_s_disease	rs2942168	rs115926048	0.856929	yes	yes	28	chr17	43818586	43818611	.	-1	-1	chr17	43818610	43818611	rs17426174	rs115926048	CRBL	MAPT
chr17	43818610	43818611	Parkinson_s_disease	rs2942168	rs115926048	0.856929	yes	yes	28	chr17	43818586	43818611	.	-1	-1	chr17	43818610	43818611	rs17426174	rs115926048	FCTX	LRRC37A
chr17	43818610	43818611	Parkinson_s_disease	rs2942168	rs115926048	0.856929	yes	yes	28	chr17	43818586	43818611	.	-1	-1	chr17	43818610	43818611	rs17689471	rs115926048	CRBL	MAPT
chr17	43818610	43818611	Parkinson_s_disease	rs2942168	rs115926048	0.856929	yes	yes	28	chr17	43818586	43818611	.	-1	-1	chr17	43818610	43818611	rs17689471	rs115926048	FCTX	LRRC37A
chr17	43818610	43818611	Parkinson_s_disease	rs2942168	rs115926048	0.856929	yes	yes	28	chr17	43818586	43818611	.	-1	-1	chr17	43818610	43818611	rs17689653	rs115926048	CRBL	MAPT
chr17	43818610	43818611	Parkinson_s_disease	rs2942168	rs115926048	0.856929	yes	yes	28	chr17	43818586	43818611	.	-1	-1	chr17	43818610	43818611	rs17689653	rs115926048	FCTX	LRRC37A
chr17	43818610	43818611	Parkinson_s_disease	rs2942168	rs115926048	0.856929	yes	yes	28	chr17	43818586	43818611	.	-1	-1	chr17	43818610	43818611	rs17689824	rs115926048	FCTX	LRRC37A
chr17	43818610	43818611	Parkinson_s_disease	rs2942168	rs115926048	0.856929	yes	yes	28	chr17	43818586	43818611	.	-1	-1	chr17	43818610	43818611	rs17689824	rs115926048	CRBL	MAPT
chr17	43818610	43818611	Parkinson_s_disease	rs2942168	rs115926048	0.856929	yes	yes	28	chr17	43818586	43818611	.	-1	-1	chr17	43818610	43818611	rs17689882	rs115926048	CRBL	MAPT
chr17	43818610	43818611	Parkinson_s_disease	rs2942168	rs115926048	0.856929	yes	yes	28	chr17	43818586	43818611	.	-1	-1	chr17	43818610	43818611	rs17689882	rs115926048	FCTX	LRRC37A
chr17	43818610	43818611	Parkinson_s_disease	rs2942168	rs115926048	0.856929	yes	yes	28	chr17	43818586	43818611	.	-1	-1	chr17	43818610	43818611	rs17689918	rs115926048	FCTX	LRRC37A
chr17	43818610	43818611	Parkinson_s_disease	rs2942168	rs115926048	0.856929	yes	yes	28	chr17	43818586	43818611	.	-1	-1	chr17	43818610	43818611	rs17689918	rs115926048	CRBL	MAPT
chr17	43818610	43818611	Parkinson_s_disease	rs2942168	rs115926048	0.856929	yes	yes	28	chr17	43818586	43818611	.	-1	-1	chr17	43818610	43818611	rs17762769	rs115926048	CRBL	MAPT
chr17	43818610	43818611	Parkinson_s_disease	rs2942168	rs115926048	0.856929	yes	yes	28	chr17	43818586	43818611	.	-1	-1	chr17	43818610	43818611	rs17762769	rs115926048	FCTX	LRRC37A
chr17	43818610	43818611	Parkinson_s_disease	rs2942168	rs115926048	0.856929	yes	yes	28	chr17	43818586	43818611	.	-1	-1	chr17	43818610	43818611	rs17762954	rs115926048	FCTX	LRRC37A
chr17	43818610	43818611	Parkinson_s_disease	rs2942168	rs115926048	0.856929	yes	yes	28	chr17	43818586	43818611	.	-1	-1	chr17	43818610	43818611	rs17762954	rs115926048	CRBL	MAPT
chr17	43818610	43818611	Parkinson_s_disease	rs2942168	rs115926048	0.856929	yes	yes	28	chr17	43818586	43818611	.	-1	-1	chr17	43818610	43818611	rs17763086	rs115926048	FCTX	LRRC37A
chr17	43818610	43818611	Parkinson_s_disease	rs2942168	rs115926048	0.856929	yes	yes	28	chr17	43818586	43818611	.	-1	-1	chr17	43818610	43818611	rs17763086	rs115926048	CRBL	MAPT
chr17	43818610	43818611	Parkinson_s_disease	rs2942168	rs115926048	0.856929	yes	yes	28	chr17	43818586	43818611	.	-1	-1	chr17	43818610	43818611	rs1876829	rs115926048	CRBL	MAPT
chr17	43818610	43818611	Parkinson_s_disease	rs2942168	rs115926048	0.856929	yes	yes	28	chr17	43818586	43818611	.	-1	-1	chr17	43818610	43818611	rs1876829	rs115926048	FCTX	LRRC37A
chr17	43818610	43818611	Parkinson_s_disease	rs2942168	rs115926048	0.856929	yes	yes	28	chr17	43818586	43818611	.	-1	-1	chr17	43818610	43818611	rs1876831	rs115926048	FCTX	LRRC37A
chr17	43818610	43818611	Parkinson_s_disease	rs2942168	rs115926048	0.856929	yes	yes	28	chr17	43818586	43818611	.	-1	-1	chr17	43818610	43818611	rs1876831	rs115926048	CRBL	MAPT
chr17	43818610	43818611	Parkinson_s_disease	rs2942168	rs115926048	0.856929	yes	yes	28	chr17	43818586	43818611	.	-1	-1	chr17	43818610	43818611	rs1912151	rs115926048	FCTX	LRRC37A
chr17	43818610	43818611	Parkinson_s_disease	rs2942168	rs115926048	0.856929	yes	yes	28	chr17	43818586	43818611	.	-1	-1	chr17	43818610	43818611	rs1912151	rs115926048	CRBL	MAPT
chr17	43818610	43818611	Parkinson_s_disease	rs2942168	rs115926048	0.856929	yes	yes	28	chr17	43818586	43818611	.	-1	-1	chr17	43818610	43818611	rs4277389	rs115926048	FCTX	LRRC37A
chr17	43818610	43818611	Parkinson_s_disease	rs2942168	rs115926048	0.856929	yes	yes	28	chr17	43818586	43818611	.	-1	-1	chr17	43818610	43818611	rs4277389	rs115926048	CRBL	MAPT
chr17	43818610	43818611	Parkinson_s_disease	rs2942168	rs115926048	0.856929	yes	yes	28	chr17	43818586	43818611	.	-1	-1	chr17	43818610	43818611	rs4566211	rs115926048	FCTX	LRRC37A
chr17	43818610	43818611	Parkinson_s_disease	rs2942168	rs115926048	0.856929	yes	yes	28	chr17	43818586	43818611	.	-1	-1	chr17	43818610	43818611	rs4566211	rs115926048	CRBL	MAPT
chr17	43818610	43818611	Parkinson_s_disease	rs2942168	rs115926048	0.856929	yes	yes	28	chr17	43818586	43818611	.	-1	-1	chr17	43818610	43818611	rs4640231	rs115926048	CRBL	MAPT
chr17	43818610	43818611	Parkinson_s_disease	rs2942168	rs115926048	0.856929	yes	yes	28	chr17	43818586	43818611	.	-1	-1	chr17	43818610	43818611	rs4640231	rs115926048	FCTX	LRRC37A
chr17	43818610	43818611	Parkinson_s_disease	rs2942168	rs115926048	0.856929	yes	yes	28	chr17	43818586	43818611	.	-1	-1	chr17	43818610	43818611	rs8072451	rs115926048	FCTX	LRRC37A
chr17	43818610	43818611	Parkinson_s_disease	rs2942168	rs115926048	0.856929	yes	yes	28	chr17	43818586	43818611	.	-1	-1	chr17	43818610	43818611	rs8072451	rs115926048	CRBL	MAPT
chr17	43818610	43818611	Parkinson_s_disease	rs2942168	rs115926048	0.856929	yes	yes	28	chr17	43818586	43818611	.	-1	-1	chr17	43818610	43818611	rs878886	rs115926048	FCTX	LRRC37A
chr17	43818610	43818611	Parkinson_s_disease	rs2942168	rs115926048	0.856929	yes	yes	28	chr17	43818586	43818611	.	-1	-1	chr17	43818610	43818611	rs878886	rs115926048	CRBL	MAPT
chr17	43818610	43818611	Parkinson_s_disease	rs2942168	rs115926048	0.856929	yes	yes	28	chr17	43818586	43818611	.	-1	-1	chr17	43818610	43818611	rs878887	rs115926048	FCTX	LRRC37A
chr17	43818610	43818611	Parkinson_s_disease	rs2942168	rs115926048	0.856929	yes	yes	28	chr17	43818586	43818611	.	-1	-1	chr17	43818610	43818611	rs878887	rs115926048	CRBL	MAPT
chr17	43818610	43818611	Parkinson_s_disease	rs2942168	rs115926048	0.856929	yes	yes	28	chr17	43818586	43818611	.	-1	-1	chr17	43818610	43818611	rs418891	rs115926048	CRBL	MAPT
chr17	43818610	43818611	Parkinson_s_disease	rs2942168	rs115926048	0.856929	yes	yes	28	chr17	43818586	43818611	.	-1	-1	chr17	43818610	43818611	rs418891	rs115926048	FCTX	LRRC37A
chr17	43818610	43818611	Parkinson_s_disease	rs2942168	rs115926048	0.856929	yes	yes	28	chr17	43818586	43818611	.	-1	-1	chr17	43818610	43818611	rs383241	rs115926048	CRBL	MAPT
chr17	43818610	43818611	Parkinson_s_disease	rs2942168	rs115926048	0.856929	yes	yes	28	chr17	43818586	43818611	.	-1	-1	chr17	43818610	43818611	rs383241	rs115926048	FCTX	LRRC37A
chr17	43818610	43818611	Parkinson_s_disease	rs2942168	rs115926048	0.856929	yes	yes	28	chr17	43818586	43818611	.	-1	-1	chr17	43818610	43818611	rs436667	rs115926048	CRBL	MAPT
chr17	43818610	43818611	Parkinson_s_disease	rs2942168	rs115926048	0.856929	yes	yes	28	chr17	43818586	43818611	.	-1	-1	chr17	43818610	43818611	rs436667	rs115926048	FCTX	LRRC37A
chr17	43818610	43818611	Parkinson_s_disease	rs2942168	rs115926048	0.856929	yes	yes	28	chr17	43818586	43818611	.	-1	-1	chr17	43818610	43818611	rs2942169	rs115926048	CRBL	MAPT
chr17	43818610	43818611	Parkinson_s_disease	rs2942168	rs115926048	0.856929	yes	yes	28	chr17	43818586	43818611	.	-1	-1	chr17	43818610	43818611	rs2942169	rs115926048	FCTX	LRRC37A
chr17	43818610	43818611	Parkinson_s_disease	rs2942168	rs115926048	0.856929	yes	yes	28	chr17	43818586	43818611	.	-1	-1	chr17	43818610	43818611	rs241044	rs115926048	FCTX	LRRC37A
chr17	43818610	43818611	Parkinson_s_disease	rs2942168	rs115926048	0.856929	yes	yes	28	chr17	43818586	43818611	.	-1	-1	chr17	43818610	43818611	rs241044	rs115926048	CRBL	MAPT
chr17	43818610	43818611	Parkinson_s_disease	rs2942168	rs115926048	0.856929	yes	yes	28	chr17	43818586	43818611	.	-1	-1	chr17	43818610	43818611	rs241041	rs115926048	CRBL	MAPT
chr17	43818610	43818611	Parkinson_s_disease	rs2942168	rs115926048	0.856929	yes	yes	28	chr17	43818586	43818611	.	-1	-1	chr17	43818610	43818611	rs241041	rs115926048	FCTX	LRRC37A
chr17	43818610	43818611	Parkinson_s_disease	rs2942168	rs115926048	0.856929	yes	yes	28	chr17	43818586	43818611	.	-1	-1	chr17	43818610	43818611	rs241039	rs115926048	FCTX	LRRC37A
chr17	43818610	43818611	Parkinson_s_disease	rs2942168	rs115926048	0.856929	yes	yes	28	chr17	43818586	43818611	.	-1	-1	chr17	43818610	43818611	rs241039	rs115926048	CRBL	MAPT
chr17	43818610	43818611	Parkinson_s_disease	rs2942168	rs115926048	0.856929	yes	yes	28	chr17	43818586	43818611	.	-1	-1	chr17	43818610	43818611	rs2942168	rs115926048	CRBL	MAPT
chr17	43818610	43818611	Parkinson_s_disease	rs2942168	rs115926048	0.856929	yes	yes	28	chr17	43818586	43818611	.	-1	-1	chr17	43818610	43818611	rs2942168	rs115926048	FCTX	LRRC37A
chr17	43818610	43818611	Parkinson_s_disease	rs2942168	rs115926048	0.856929	yes	yes	28	chr17	43818586	43818611	.	-1	-1	chr17	43818610	43818611	rs2942167	rs115926048	FCTX	LRRC37A
chr17	43818610	43818611	Parkinson_s_disease	rs2942168	rs115926048	0.856929	yes	yes	28	chr17	43818586	43818611	.	-1	-1	chr17	43818610	43818611	rs2942167	rs115926048	CRBL	MAPT
chr17	43818610	43818611	Parkinson_s_disease	rs2942168	rs115926048	0.856929	yes	yes	28	chr17	43818586	43818611	.	-1	-1	chr17	43818610	43818611	rs413778	rs115926048	FCTX	LRRC37A
chr17	43818610	43818611	Parkinson_s_disease	rs2942168	rs115926048	0.856929	yes	yes	28	chr17	43818586	43818611	.	-1	-1	chr17	43818610	43818611	rs413778	rs115926048	CRBL	MAPT
chr17	43818610	43818611	Parkinson_s_disease	rs2942168	rs115926048	0.856929	yes	yes	28	chr17	43818586	43818611	.	-1	-1	chr17	43818610	43818611	rs389217	rs115926048	CRBL	MAPT
chr17	43818610	43818611	Parkinson_s_disease	rs2942168	rs115926048	0.856929	yes	yes	28	chr17	43818586	43818611	.	-1	-1	chr17	43818610	43818611	rs389217	rs115926048	FCTX	LRRC37A
chr17	43818610	43818611	Parkinson_s_disease	rs2942168	rs115926048	0.856929	yes	yes	28	chr17	43818586	43818611	.	-1	-1	chr17	43818610	43818611	rs439558	rs115926048	CRBL	MAPT
chr17	43818610	43818611	Parkinson_s_disease	rs2942168	rs115926048	0.856929	yes	yes	28	chr17	43818586	43818611	.	-1	-1	chr17	43818610	43818611	rs439558	rs115926048	FCTX	LRRC37A
chr17	43818610	43818611	Parkinson_s_disease	rs2942168	rs115926048	0.856929	yes	yes	28	chr17	43818586	43818611	.	-1	-1	chr17	43818610	43818611	rs393152	rs115926048	FCTX	LRRC37A
chr17	43818610	43818611	Parkinson_s_disease	rs2942168	rs115926048	0.856929	yes	yes	28	chr17	43818586	43818611	.	-1	-1	chr17	43818610	43818611	rs393152	rs115926048	FCTX	BC019018
chr17	43818610	43818611	Parkinson_s_disease	rs2942168	rs115926048	0.856929	yes	yes	28	chr17	43818586	43818611	.	-1	-1	chr17	43818610	43818611	rs393152	rs115926048	FCTX	-
chr17	43818610	43818611	Parkinson_s_disease	rs2942168	rs115926048	0.856929	yes	yes	28	chr17	43818586	43818611	.	-1	-1	chr17	43818610	43818611	rs393152	rs115926048	FCTX	LRRC37A2
chr17	43818610	43818611	Parkinson_s_disease	rs2942168	rs115926048	0.856929	yes	yes	28	chr17	43818586	43818611	.	-1	-1	chr17	43818610	43818611	rs393152	rs115926048	CRBL	MAPT
chr17	43818610	43818611	Parkinson_s_disease	rs2942168	rs115926048	0.856929	yes	yes	28	chr17	43818586	43818611	.	-1	-1	chr17	43818610	43818611	rs2942164	rs115926048	FCTX	LRRC37A
chr17	43818610	43818611	Parkinson_s_disease	rs2942168	rs115926048	0.856929	yes	yes	28	chr17	43818586	43818611	.	-1	-1	chr17	43818610	43818611	rs2942164	rs115926048	CRBL	MAPT
chr17	43818610	43818611	Parkinson_s_disease	rs2942168	rs115926048	0.856929	yes	yes	28	chr17	43818586	43818611	.	-1	-1	chr17	43818610	43818611	rs413917	rs115926048	CRBL	MAPT
chr17	43818610	43818611	Parkinson_s_disease	rs2942168	rs115926048	0.856929	yes	yes	28	chr17	43818586	43818611	.	-1	-1	chr17	43818610	43818611	rs413917	rs115926048	FCTX	LRRC37A
chr17	43818610	43818611	Parkinson_s_disease	rs2942168	rs115926048	0.856929	yes	yes	28	chr17	43818586	43818611	.	-1	-1	chr17	43818610	43818611	rs3418	rs115926048	FCTX	LRRC37A
chr17	43818610	43818611	Parkinson_s_disease	rs2942168	rs115926048	0.856929	yes	yes	28	chr17	43818586	43818611	.	-1	-1	chr17	43818610	43818611	rs3418	rs115926048	CRBL	MAPT
chr17	43818610	43818611	Parkinson_s_disease	rs2942168	rs115926048	0.856929	yes	yes	28	chr17	43818586	43818611	.	-1	-1	chr17	43818610	43818611	rs449501	rs115926048	FCTX	LRRC37A
chr17	43818610	43818611	Parkinson_s_disease	rs2942168	rs115926048	0.856929	yes	yes	28	chr17	43818586	43818611	.	-1	-1	chr17	43818610	43818611	rs449501	rs115926048	CRBL	MAPT
chr17	43818610	43818611	Parkinson_s_disease	rs2942168	rs115926048	0.856929	yes	yes	28	chr17	43818586	43818611	.	-1	-1	chr17	43818610	43818611	rs448830	rs115926048	FCTX	LRRC37A
chr17	43818610	43818611	Parkinson_s_disease	rs2942168	rs115926048	0.856929	yes	yes	28	chr17	43818586	43818611	.	-1	-1	chr17	43818610	43818611	rs448830	rs115926048	CRBL	MAPT
chr17	43818610	43818611	Parkinson_s_disease	rs2942168	rs115926048	0.856929	yes	yes	28	chr17	43818586	43818611	.	-1	-1	chr17	43818610	43818611	rs434428	rs115926048	CRBL	MAPT
chr17	43818610	43818611	Parkinson_s_disease	rs2942168	rs115926048	0.856929	yes	yes	28	chr17	43818586	43818611	.	-1	-1	chr17	43818610	43818611	rs434428	rs115926048	FCTX	LRRC37A
chr17	43818610	43818611	Parkinson_s_disease	rs2942168	rs115926048	0.856929	yes	yes	28	chr17	43818586	43818611	.	-1	-1	chr17	43818610	43818611	rs385691	rs115926048	FCTX	LRRC37A
chr17	43818610	43818611	Parkinson_s_disease	rs2942168	rs115926048	0.856929	yes	yes	28	chr17	43818586	43818611	.	-1	-1	chr17	43818610	43818611	rs385691	rs115926048	CRBL	MAPT
chr17	43818610	43818611	Parkinson_s_disease	rs2942168	rs115926048	0.856929	yes	yes	28	chr17	43818586	43818611	.	-1	-1	chr17	43818610	43818611	rs455028	rs115926048	FCTX	LRRC37A
chr17	43818610	43818611	Parkinson_s_disease	rs2942168	rs115926048	0.856929	yes	yes	28	chr17	43818586	43818611	.	-1	-1	chr17	43818610	43818611	rs455028	rs115926048	CRBL	MAPT
chr17	43818610	43818611	Parkinson_s_disease	rs2942168	rs115926048	0.856929	yes	yes	28	chr17	43818586	43818611	.	-1	-1	chr17	43818610	43818611	rs366858	rs115926048	FCTX	LRRC37A
chr17	43818610	43818611	Parkinson_s_disease	rs2942168	rs115926048	0.856929	yes	yes	28	chr17	43818586	43818611	.	-1	-1	chr17	43818610	43818611	rs366858	rs115926048	CRBL	MAPT
chr17	43818610	43818611	Parkinson_s_disease	rs2942168	rs115926048	0.856929	yes	yes	28	chr17	43818586	43818611	.	-1	-1	chr17	43818610	43818611	rs453997	rs115926048	FCTX	LRRC37A
chr17	43818610	43818611	Parkinson_s_disease	rs2942168	rs115926048	0.856929	yes	yes	28	chr17	43818586	43818611	.	-1	-1	chr17	43818610	43818611	rs453997	rs115926048	CRBL	MAPT
chr17	43818610	43818611	Parkinson_s_disease	rs2942168	rs115926048	0.856929	yes	yes	28	chr17	43818586	43818611	.	-1	-1	chr17	43818610	43818611	rs424243	rs115926048	CRBL	MAPT
chr17	43818610	43818611	Parkinson_s_disease	rs2942168	rs115926048	0.856929	yes	yes	28	chr17	43818586	43818611	.	-1	-1	chr17	43818610	43818611	rs424243	rs115926048	FCTX	LRRC37A
chr17	43818610	43818611	Parkinson_s_disease	rs2942168	rs115926048	0.856929	yes	yes	28	chr17	43818586	43818611	.	-1	-1	chr17	43818610	43818611	rs422112	rs115926048	FCTX	LRRC37A
chr17	43818610	43818611	Parkinson_s_disease	rs2942168	rs115926048	0.856929	yes	yes	28	chr17	43818586	43818611	.	-1	-1	chr17	43818610	43818611	rs422112	rs115926048	CRBL	MAPT
chr17	43818610	43818611	Parkinson_s_disease	rs2942168	rs115926048	0.856929	yes	yes	28	chr17	43818586	43818611	.	-1	-1	chr17	43818610	43818611	rs413844	rs115926048	CRBL	MAPT
chr17	43818610	43818611	Parkinson_s_disease	rs2942168	rs115926048	0.856929	yes	yes	28	chr17	43818586	43818611	.	-1	-1	chr17	43818610	43818611	rs413844	rs115926048	FCTX	LRRC37A
chr17	43818610	43818611	Parkinson_s_disease	rs2942168	rs115926048	0.856929	yes	yes	28	chr17	43818586	43818611	.	-1	-1	chr17	43818610	43818611	rs647483	rs115926048	FCTX	LRRC37A
chr17	43818610	43818611	Parkinson_s_disease	rs2942168	rs115926048	0.856929	yes	yes	28	chr17	43818586	43818611	.	-1	-1	chr17	43818610	43818611	rs647483	rs115926048	CRBL	MAPT
chr17	43818610	43818611	Parkinson_s_disease	rs2942168	rs115926048	0.856929	yes	yes	28	chr17	43818586	43818611	.	-1	-1	chr17	43818610	43818611	rs241036	rs115926048	FCTX	LRRC37A
chr17	43818610	43818611	Parkinson_s_disease	rs2942168	rs115926048	0.856929	yes	yes	28	chr17	43818586	43818611	.	-1	-1	chr17	43818610	43818611	rs241036	rs115926048	CRBL	MAPT
chr17	43818610	43818611	Parkinson_s_disease	rs2942168	rs115926048	0.856929	yes	yes	28	chr17	43818586	43818611	.	-1	-1	chr17	43818610	43818611	rs241035	rs115926048	FCTX	LRRC37A
chr17	43818610	43818611	Parkinson_s_disease	rs2942168	rs115926048	0.856929	yes	yes	28	chr17	43818586	43818611	.	-1	-1	chr17	43818610	43818611	rs241035	rs115926048	CRBL	MAPT
chr17	43818610	43818611	Parkinson_s_disease	rs2942168	rs115926048	0.856929	yes	yes	28	chr17	43818586	43818611	.	-1	-1	chr17	43818610	43818611	rs241033	rs115926048	CRBL	MAPT
chr17	43818610	43818611	Parkinson_s_disease	rs2942168	rs115926048	0.856929	yes	yes	28	chr17	43818586	43818611	.	-1	-1	chr17	43818610	43818611	rs241033	rs115926048	FCTX	LRRC37A
chr17	43818610	43818611	Parkinson_s_disease	rs2942168	rs115926048	0.856929	yes	yes	28	chr17	43818586	43818611	.	-1	-1	chr17	43818610	43818611	rs241031	rs115926048	CRBL	MAPT
chr17	43818610	43818611	Parkinson_s_disease	rs2942168	rs115926048	0.856929	yes	yes	28	chr17	43818586	43818611	.	-1	-1	chr17	43818610	43818611	rs241031	rs115926048	FCTX	LRRC37A
chr17	43818610	43818611	Parkinson_s_disease	rs2942168	rs115926048	0.856929	yes	yes	28	chr17	43818586	43818611	.	-1	-1	chr17	43818610	43818611	rs241030	rs115926048	CRBL	MAPT
chr17	43818610	43818611	Parkinson_s_disease	rs2942168	rs115926048	0.856929	yes	yes	28	chr17	43818586	43818611	.	-1	-1	chr17	43818610	43818611	rs241030	rs115926048	FCTX	LRRC37A
chr17	43818610	43818611	Parkinson_s_disease	rs2942168	rs115926048	0.856929	yes	yes	28	chr17	43818586	43818611	.	-1	-1	chr17	43818610	43818611	rs241027	rs115926048	CRBL	MAPT
chr17	43818610	43818611	Parkinson_s_disease	rs2942168	rs115926048	0.856929	yes	yes	28	chr17	43818586	43818611	.	-1	-1	chr17	43818610	43818611	rs241027	rs115926048	FCTX	LRRC37A
chr17	43818610	43818611	Parkinson_s_disease	rs2942168	rs115926048	0.856929	yes	yes	28	chr17	43818586	43818611	.	-1	-1	chr17	43818610	43818611	rs241026	rs115926048	FCTX	LRRC37A
chr17	43818610	43818611	Parkinson_s_disease	rs2942168	rs115926048	0.856929	yes	yes	28	chr17	43818586	43818611	.	-1	-1	chr17	43818610	43818611	rs241026	rs115926048	CRBL	MAPT
chr17	43818610	43818611	Parkinson_s_disease	rs2942168	rs115926048	0.856929	yes	yes	28	chr17	43818586	43818611	.	-1	-1	chr17	43818610	43818611	rs241023	rs115926048	FCTX	LRRC37A
chr17	43818610	43818611	Parkinson_s_disease	rs2942168	rs115926048	0.856929	yes	yes	28	chr17	43818586	43818611	.	-1	-1	chr17	43818610	43818611	rs241023	rs115926048	CRBL	MAPT
chr17	43818610	43818611	Parkinson_s_disease	rs2942168	rs115926048	0.856929	yes	yes	28	chr17	43818586	43818611	.	-1	-1	chr17	43818610	43818611	rs241022	rs115926048	CRBL	MAPT
chr17	43818610	43818611	Parkinson_s_disease	rs2942168	rs115926048	0.856929	yes	yes	28	chr17	43818586	43818611	.	-1	-1	chr17	43818610	43818611	rs241022	rs115926048	FCTX	LRRC37A
chr17	43818610	43818611	Parkinson_s_disease	rs2942168	rs115926048	0.856929	yes	yes	28	chr17	43818586	43818611	.	-1	-1	chr17	43818610	43818611	rs241021	rs115926048	FCTX	LRRC37A
chr17	43818610	43818611	Parkinson_s_disease	rs2942168	rs115926048	0.856929	yes	yes	28	chr17	43818586	43818611	.	-1	-1	chr17	43818610	43818611	rs241021	rs115926048	CRBL	MAPT
chr17	43818610	43818611	Parkinson_s_disease	rs2942168	rs115926048	0.856929	yes	yes	28	chr17	43818586	43818611	.	-1	-1	chr17	43818610	43818611	rs241020	rs115926048	CRBL	MAPT
chr17	43818610	43818611	Parkinson_s_disease	rs2942168	rs115926048	0.856929	yes	yes	28	chr17	43818586	43818611	.	-1	-1	chr17	43818610	43818611	rs241020	rs115926048	FCTX	LRRC37A
chr17	43818610	43818611	Parkinson_s_disease	rs2942168	rs115926048	0.856929	yes	yes	28	chr17	43818586	43818611	.	-1	-1	chr17	43818610	43818611	rs17760577	rs115926048	CRBL	MAPT
chr17	43818610	43818611	Parkinson_s_disease	rs2942168	rs115926048	0.856929	yes	yes	28	chr17	43818586	43818611	.	-1	-1	chr17	43818610	43818611	rs17760577	rs115926048	FCTX	LRRC37A
chr17	43818610	43818611	Parkinson_s_disease	rs2942168	rs115926048	0.856929	yes	yes	28	chr17	43818586	43818611	.	-1	-1	chr17	43818610	43818611	rs17760631	rs115926048	FCTX	LRRC37A
chr17	43818610	43818611	Parkinson_s_disease	rs2942168	rs115926048	0.856929	yes	yes	28	chr17	43818586	43818611	.	-1	-1	chr17	43818610	43818611	rs17760631	rs115926048	CRBL	MAPT
chr17	43818610	43818611	Parkinson_s_disease	rs2942168	rs115926048	0.856929	yes	yes	28	chr17	43818586	43818611	.	-1	-1	chr17	43818610	43818611	rs17687462	rs115926048	CRBL	MAPT
chr17	43818610	43818611	Parkinson_s_disease	rs2942168	rs115926048	0.856929	yes	yes	28	chr17	43818586	43818611	.	-1	-1	chr17	43818610	43818611	rs17687462	rs115926048	FCTX	LRRC37A
chr17	43818610	43818611	Parkinson_s_disease	rs2942168	rs115926048	0.856929	yes	yes	28	chr17	43818586	43818611	.	-1	-1	chr17	43818610	43818611	rs17760733	rs115926048	CRBL	MAPT
chr17	43818610	43818611	Parkinson_s_disease	rs2942168	rs115926048	0.856929	yes	yes	28	chr17	43818586	43818611	.	-1	-1	chr17	43818610	43818611	rs17760733	rs115926048	FCTX	LRRC37A
chr17	43818610	43818611	Parkinson_s_disease	rs2942168	rs115926048	0.856929	yes	yes	28	chr17	43818586	43818611	.	-1	-1	chr17	43818610	43818611	rs17687504	rs115926048	CRBL	MAPT
chr17	43818610	43818611	Parkinson_s_disease	rs2942168	rs115926048	0.856929	yes	yes	28	chr17	43818586	43818611	.	-1	-1	chr17	43818610	43818611	rs17687504	rs115926048	FCTX	LRRC37A
chr17	43818610	43818611	Parkinson_s_disease	rs2942168	rs115926048	0.856929	yes	yes	28	chr17	43818586	43818611	.	-1	-1	chr17	43818610	43818611	rs17687534	rs115926048	FCTX	LRRC37A
chr17	43818610	43818611	Parkinson_s_disease	rs2942168	rs115926048	0.856929	yes	yes	28	chr17	43818586	43818611	.	-1	-1	chr17	43818610	43818611	rs17687534	rs115926048	CRBL	MAPT
chr17	43818610	43818611	Parkinson_s_disease	rs2942168	rs115926048	0.856929	yes	yes	28	chr17	43818586	43818611	.	-1	-1	chr17	43818610	43818611	rs17687571	rs115926048	FCTX	LRRC37A
chr17	43818610	43818611	Parkinson_s_disease	rs2942168	rs115926048	0.856929	yes	yes	28	chr17	43818586	43818611	.	-1	-1	chr17	43818610	43818611	rs17687571	rs115926048	CRBL	MAPT
chr17	43818610	43818611	Parkinson_s_disease	rs2942168	rs115926048	0.856929	yes	yes	28	chr17	43818586	43818611	.	-1	-1	chr17	43818610	43818611	rs17687625	rs115926048	CRBL	MAPT
chr17	43818610	43818611	Parkinson_s_disease	rs2942168	rs115926048	0.856929	yes	yes	28	chr17	43818586	43818611	.	-1	-1	chr17	43818610	43818611	rs17687625	rs115926048	FCTX	LRRC37A
chr17	43818610	43818611	Parkinson_s_disease	rs2942168	rs115926048	0.856929	yes	yes	28	chr17	43818586	43818611	.	-1	-1	chr17	43818610	43818611	rs17687667	rs115926048	CRBL	MAPT
chr17	43818610	43818611	Parkinson_s_disease	rs2942168	rs115926048	0.856929	yes	yes	28	chr17	43818586	43818611	.	-1	-1	chr17	43818610	43818611	rs17687667	rs115926048	FCTX	LRRC37A
chr17	43818610	43818611	Parkinson_s_disease	rs2942168	rs115926048	0.856929	yes	yes	28	chr17	43818586	43818611	.	-1	-1	chr17	43818610	43818611	rs17687740	rs115926048	FCTX	LRRC37A
chr17	43818610	43818611	Parkinson_s_disease	rs2942168	rs115926048	0.856929	yes	yes	28	chr17	43818586	43818611	.	-1	-1	chr17	43818610	43818611	rs17687740	rs115926048	CRBL	MAPT
chr17	43818610	43818611	Parkinson_s_disease	rs2942168	rs115926048	0.856929	yes	yes	28	chr17	43818586	43818611	.	-1	-1	chr17	43818610	43818611	rs757502	rs115926048	FCTX	LRRC37A
chr17	43818610	43818611	Parkinson_s_disease	rs2942168	rs115926048	0.856929	yes	yes	28	chr17	43818586	43818611	.	-1	-1	chr17	43818610	43818611	rs757502	rs115926048	CRBL	MAPT
chr17	43818610	43818611	Parkinson_s_disease	rs2942168	rs115926048	0.856929	yes	yes	28	chr17	43818586	43818611	.	-1	-1	chr17	43818610	43818611	rs757501	rs115926048	CRBL	MAPT
chr17	43818610	43818611	Parkinson_s_disease	rs2942168	rs115926048	0.856929	yes	yes	28	chr17	43818586	43818611	.	-1	-1	chr17	43818610	43818611	rs757501	rs115926048	FCTX	LRRC37A
chr17	43818610	43818611	Parkinson_s_disease	rs2942168	rs115926048	0.856929	yes	yes	28	chr17	43818586	43818611	.	-1	-1	chr17	43818610	43818611	rs757500	rs115926048	FCTX	LRRC37A
chr17	43818610	43818611	Parkinson_s_disease	rs2942168	rs115926048	0.856929	yes	yes	28	chr17	43818586	43818611	.	-1	-1	chr17	43818610	43818611	rs757500	rs115926048	CRBL	MAPT
chr17	43818610	43818611	Parkinson_s_disease	rs2942168	rs115926048	0.856929	yes	yes	28	chr17	43818586	43818611	.	-1	-1	chr17	43818610	43818611	rs17761046	rs115926048	FCTX	LRRC37A
chr17	43818610	43818611	Parkinson_s_disease	rs2942168	rs115926048	0.856929	yes	yes	28	chr17	43818586	43818611	.	-1	-1	chr17	43818610	43818611	rs17761046	rs115926048	CRBL	MAPT
chr17	43818610	43818611	Parkinson_s_disease	rs2942168	rs115926048	0.856929	yes	yes	28	chr17	43818586	43818611	.	-1	-1	chr17	43818610	43818611	rs17687838	rs115926048	CRBL	MAPT
chr17	43818610	43818611	Parkinson_s_disease	rs2942168	rs115926048	0.856929	yes	yes	28	chr17	43818586	43818611	.	-1	-1	chr17	43818610	43818611	rs17687838	rs115926048	FCTX	LRRC37A
chr17	43818610	43818611	Parkinson_s_disease	rs2942168	rs115926048	0.856929	yes	yes	28	chr17	43818586	43818611	.	-1	-1	chr17	43818610	43818611	rs17687849	rs115926048	CRBL	MAPT
chr17	43818610	43818611	Parkinson_s_disease	rs2942168	rs115926048	0.856929	yes	yes	28	chr17	43818586	43818611	.	-1	-1	chr17	43818610	43818611	rs17687849	rs115926048	FCTX	LRRC37A
chr17	43818610	43818611	Parkinson_s_disease	rs2942168	rs115926048	0.856929	yes	yes	28	chr17	43818586	43818611	.	-1	-1	chr17	43818610	43818611	rs35331519	rs115926048	TCTX	PLEKHM1,PLEKHM1P
chr17	43818610	43818611	Parkinson_s_disease	rs2942168	rs115926048	0.856929	yes	yes	28	chr17	43818586	43818611	.	-1	-1	chr17	43818610	43818611	rs35331519	rs115926048	aveALL	PLEKHM1,PLEKHM1P
chr17	43818610	43818611	Parkinson_s_disease	rs2942168	rs115926048	0.856929	yes	yes	28	chr17	43818586	43818611	.	-1	-1	chr17	43818610	43818611	rs17761100	rs115926048	CRBL	MAPT
chr17	43818610	43818611	Parkinson_s_disease	rs2942168	rs115926048	0.856929	yes	yes	28	chr17	43818586	43818611	.	-1	-1	chr17	43818610	43818611	rs17761100	rs115926048	FCTX	LRRC37A
chr17	43818610	43818611	Parkinson_s_disease	rs2942168	rs115926048	0.856929	yes	yes	28	chr17	43818586	43818611	.	-1	-1	chr17	43818610	43818611	rs17761124	rs115926048	FCTX	LRRC37A
chr17	43818610	43818611	Parkinson_s_disease	rs2942168	rs115926048	0.856929	yes	yes	28	chr17	43818586	43818611	.	-1	-1	chr17	43818610	43818611	rs17761124	rs115926048	CRBL	MAPT
chr17	43818610	43818611	Parkinson_s_disease	rs2942168	rs115926048	0.856929	yes	yes	28	chr17	43818586	43818611	.	-1	-1	chr17	43818610	43818611	rs16941038	rs115926048	FCTX	LRRC37A
chr17	43818610	43818611	Parkinson_s_disease	rs2942168	rs115926048	0.856929	yes	yes	28	chr17	43818586	43818611	.	-1	-1	chr17	43818610	43818611	rs16941038	rs115926048	CRBL	MAPT
chr17	43818610	43818611	Parkinson_s_disease	rs2942168	rs115926048	0.856929	yes	yes	28	chr17	43818586	43818611	.	-1	-1	chr17	43818610	43818611	rs2049515	rs115926048	CRBL	MAPT
chr17	43818610	43818611	Parkinson_s_disease	rs2942168	rs115926048	0.856929	yes	yes	28	chr17	43818586	43818611	.	-1	-1	chr17	43818610	43818611	rs2049515	rs115926048	FCTX	LRRC37A
chr17	43818610	43818611	Parkinson_s_disease	rs2942168	rs115926048	0.856929	yes	yes	28	chr17	43818586	43818611	.	-1	-1	chr17	43818610	43818611	rs2158474	rs115926048	CRBL	MAPT
chr17	43818610	43818611	Parkinson_s_disease	rs2942168	rs115926048	0.856929	yes	yes	28	chr17	43818586	43818611	.	-1	-1	chr17	43818610	43818611	rs2158474	rs115926048	FCTX	LRRC37A
chr17	43818610	43818611	Parkinson_s_disease	rs2942168	rs115926048	0.856929	yes	yes	28	chr17	43818586	43818611	.	-1	-1	chr17	43818610	43818611	rs17761207	rs115926048	FCTX	LRRC37A
chr17	43818610	43818611	Parkinson_s_disease	rs2942168	rs115926048	0.856929	yes	yes	28	chr17	43818586	43818611	.	-1	-1	chr17	43818610	43818611	rs17761207	rs115926048	CRBL	MAPT
chr17	43818610	43818611	Parkinson_s_disease	rs2942168	rs115926048	0.856929	yes	yes	28	chr17	43818586	43818611	.	-1	-1	chr17	43818610	43818611	rs17688002	rs115926048	FCTX	LRRC37A
chr17	43818610	43818611	Parkinson_s_disease	rs2942168	rs115926048	0.856929	yes	yes	28	chr17	43818586	43818611	.	-1	-1	chr17	43818610	43818611	rs17688002	rs115926048	CRBL	MAPT
chr17	43818610	43818611	Parkinson_s_disease	rs2942168	rs115926048	0.856929	yes	yes	28	chr17	43818586	43818611	.	-1	-1	chr17	43818610	43818611	rs2040846	rs115926048	FCTX	LRRC37A
chr17	43818610	43818611	Parkinson_s_disease	rs2942168	rs115926048	0.856929	yes	yes	28	chr17	43818586	43818611	.	-1	-1	chr17	43818610	43818611	rs2040846	rs115926048	CRBL	MAPT
chr17	43818610	43818611	Parkinson_s_disease	rs2942168	rs115926048	0.856929	yes	yes	28	chr17	43818586	43818611	.	-1	-1	chr17	43818610	43818611	rs4486953	rs115926048	CRBL	MAPT
chr17	43818610	43818611	Parkinson_s_disease	rs2942168	rs115926048	0.856929	yes	yes	28	chr17	43818586	43818611	.	-1	-1	chr17	43818610	43818611	rs4486953	rs115926048	FCTX	LRRC37A
chr17	43818610	43818611	Parkinson_s_disease	rs2942168	rs115926048	0.856929	yes	yes	28	chr17	43818586	43818611	.	-1	-1	chr17	43818610	43818611	rs17688032	rs115926048	FCTX	LRRC37A
chr17	43818610	43818611	Parkinson_s_disease	rs2942168	rs115926048	0.856929	yes	yes	28	chr17	43818586	43818611	.	-1	-1	chr17	43818610	43818611	rs17688032	rs115926048	CRBL	MAPT
chr17	43818610	43818611	Parkinson_s_disease	rs2942168	rs115926048	0.856929	yes	yes	28	chr17	43818586	43818611	.	-1	-1	chr17	43818610	43818611	rs17688056	rs115926048	CRBL	MAPT
chr17	43818610	43818611	Parkinson_s_disease	rs2942168	rs115926048	0.856929	yes	yes	28	chr17	43818586	43818611	.	-1	-1	chr17	43818610	43818611	rs17688056	rs115926048	FCTX	LRRC37A
chr17	43818610	43818611	Parkinson_s_disease	rs2942168	rs115926048	0.856929	yes	yes	28	chr17	43818586	43818611	.	-1	-1	chr17	43818610	43818611	rs17688068	rs115926048	FCTX	LRRC37A
chr17	43818610	43818611	Parkinson_s_disease	rs2942168	rs115926048	0.856929	yes	yes	28	chr17	43818586	43818611	.	-1	-1	chr17	43818610	43818611	rs17688068	rs115926048	CRBL	MAPT
chr17	43818610	43818611	Parkinson_s_disease	rs2942168	rs115926048	0.856929	yes	yes	28	chr17	43818586	43818611	.	-1	-1	chr17	43818610	43818611	rs17688090	rs115926048	FCTX	LRRC37A
chr17	43818610	43818611	Parkinson_s_disease	rs2942168	rs115926048	0.856929	yes	yes	28	chr17	43818586	43818611	.	-1	-1	chr17	43818610	43818611	rs17688090	rs115926048	CRBL	MAPT
chr17	43818610	43818611	Parkinson_s_disease	rs2942168	rs115926048	0.856929	yes	yes	28	chr17	43818586	43818611	.	-1	-1	chr17	43818610	43818611	rs17761387	rs115926048	CRBL	MAPT
chr17	43818610	43818611	Parkinson_s_disease	rs2942168	rs115926048	0.856929	yes	yes	28	chr17	43818586	43818611	.	-1	-1	chr17	43818610	43818611	rs17761387	rs115926048	FCTX	LRRC37A
chr17	43818610	43818611	Parkinson_s_disease	rs2942168	rs115926048	0.856929	yes	yes	28	chr17	43818586	43818611	.	-1	-1	chr17	43818610	43818611	rs6503443	rs115926048	FCTX	LRRC37A
chr17	43818610	43818611	Parkinson_s_disease	rs2942168	rs115926048	0.856929	yes	yes	28	chr17	43818586	43818611	.	-1	-1	chr17	43818610	43818611	rs6503443	rs115926048	CRBL	MAPT
chr17	43818610	43818611	Parkinson_s_disease	rs2942168	rs115926048	0.856929	yes	yes	28	chr17	43818586	43818611	.	-1	-1	chr17	43818610	43818611	rs17688205	rs115926048	FCTX	LRRC37A
chr17	43818610	43818611	Parkinson_s_disease	rs2942168	rs115926048	0.856929	yes	yes	28	chr17	43818586	43818611	.	-1	-1	chr17	43818610	43818611	rs17688205	rs115926048	CRBL	MAPT
chr17	43818610	43818611	Parkinson_s_disease	rs2942168	rs115926048	0.856929	yes	yes	28	chr17	43818586	43818611	.	-1	-1	chr17	43818610	43818611	rs2040845	rs115926048	FCTX	LRRC37A
chr17	43818610	43818611	Parkinson_s_disease	rs2942168	rs115926048	0.856929	yes	yes	28	chr17	43818586	43818611	.	-1	-1	chr17	43818610	43818611	rs2040845	rs115926048	CRBL	MAPT
chr17	43818610	43818611	Parkinson_s_disease	rs2942168	rs115926048	0.856929	yes	yes	28	chr17	43818586	43818611	.	-1	-1	chr17	43818610	43818611	rs7215239	rs115926048	FCTX	LRRC37A
chr17	43818610	43818611	Parkinson_s_disease	rs2942168	rs115926048	0.856929	yes	yes	28	chr17	43818586	43818611	.	-1	-1	chr17	43818610	43818611	rs7215239	rs115926048	CRBL	MAPT
chr17	43818610	43818611	Parkinson_s_disease	rs2942168	rs115926048	0.856929	yes	yes	28	chr17	43818586	43818611	.	-1	-1	chr17	43818610	43818611	rs17688296	rs115926048	FCTX	LRRC37A
chr17	43818610	43818611	Parkinson_s_disease	rs2942168	rs115926048	0.856929	yes	yes	28	chr17	43818586	43818611	.	-1	-1	chr17	43818610	43818611	rs17688296	rs115926048	CRBL	MAPT
chr17	43818610	43818611	Parkinson_s_disease	rs2942168	rs115926048	0.856929	yes	yes	28	chr17	43818586	43818611	.	-1	-1	chr17	43818610	43818611	rs7207373	rs115926048	FCTX	LRRC37A
chr17	43818610	43818611	Parkinson_s_disease	rs2942168	rs115926048	0.856929	yes	yes	28	chr17	43818586	43818611	.	-1	-1	chr17	43818610	43818611	rs7207373	rs115926048	CRBL	MAPT
chr17	43818610	43818611	Parkinson_s_disease	rs2942168	rs115926048	0.856929	yes	yes	28	chr17	43818586	43818611	.	-1	-1	chr17	43818610	43818611	rs17688391	rs115926048	FCTX	LRRC37A
chr17	43818610	43818611	Parkinson_s_disease	rs2942168	rs115926048	0.856929	yes	yes	28	chr17	43818586	43818611	.	-1	-1	chr17	43818610	43818611	rs17688391	rs115926048	CRBL	MAPT
chr17	43818610	43818611	Parkinson_s_disease	rs2942168	rs115926048	0.856929	yes	yes	28	chr17	43818586	43818611	.	-1	-1	chr17	43818610	43818611	rs17688410	rs115926048	FCTX	LRRC37A
chr17	43818610	43818611	Parkinson_s_disease	rs2942168	rs115926048	0.856929	yes	yes	28	chr17	43818586	43818611	.	-1	-1	chr17	43818610	43818611	rs17688410	rs115926048	CRBL	MAPT
chr17	43818610	43818611	Parkinson_s_disease	rs2942168	rs115926048	0.856929	yes	yes	28	chr17	43818586	43818611	.	-1	-1	chr17	43818610	43818611	rs17688434	rs115926048	FCTX	LRRC37A
chr17	43818610	43818611	Parkinson_s_disease	rs2942168	rs115926048	0.856929	yes	yes	28	chr17	43818586	43818611	.	-1	-1	chr17	43818610	43818611	rs17688434	rs115926048	CRBL	MAPT
chr17	43818610	43818611	Parkinson_s_disease	rs2942168	rs115926048	0.856929	yes	yes	28	chr17	43818586	43818611	.	-1	-1	chr17	43818610	43818611	rs17688452	rs115926048	FCTX	LRRC37A
chr17	43818610	43818611	Parkinson_s_disease	rs2942168	rs115926048	0.856929	yes	yes	28	chr17	43818586	43818611	.	-1	-1	chr17	43818610	43818611	rs17688452	rs115926048	CRBL	MAPT
chr17	43818610	43818611	Parkinson_s_disease	rs2942168	rs115926048	0.856929	yes	yes	28	chr17	43818586	43818611	.	-1	-1	chr17	43818610	43818611	rs10491144	rs115926048	FCTX	LRRC37A
chr17	43818610	43818611	Parkinson_s_disease	rs2942168	rs115926048	0.856929	yes	yes	28	chr17	43818586	43818611	.	-1	-1	chr17	43818610	43818611	rs10491144	rs115926048	CRBL	MAPT
chr17	43818610	43818611	Parkinson_s_disease	rs2942168	rs115926048	0.856929	yes	yes	28	chr17	43818586	43818611	.	-1	-1	chr17	43818610	43818611	rs10491143	rs115926048	FCTX	LRRC37A
chr17	43818610	43818611	Parkinson_s_disease	rs2942168	rs115926048	0.856929	yes	yes	28	chr17	43818586	43818611	.	-1	-1	chr17	43818610	43818611	rs10491143	rs115926048	CRBL	MAPT
chr17	43818610	43818611	Parkinson_s_disease	rs2942168	rs115926048	0.856929	yes	yes	28	chr17	43818586	43818611	.	-1	-1	chr17	43818610	43818611	rs17688534	rs115926048	CRBL	MAPT
chr17	43818610	43818611	Parkinson_s_disease	rs2942168	rs115926048	0.856929	yes	yes	28	chr17	43818586	43818611	.	-1	-1	chr17	43818610	43818611	rs17688534	rs115926048	FCTX	LRRC37A
chr17	43818610	43818611	Parkinson_s_disease	rs2942168	rs115926048	0.856929	yes	yes	28	chr17	43818586	43818611	.	-1	-1	chr17	43818610	43818611	rs17761838	rs115926048	CRBL	MAPT
chr17	43818610	43818611	Parkinson_s_disease	rs2942168	rs115926048	0.856929	yes	yes	28	chr17	43818586	43818611	.	-1	-1	chr17	43818610	43818611	rs17761838	rs115926048	FCTX	LRRC37A
chr17	43818610	43818611	Parkinson_s_disease	rs2942168	rs115926048	0.856929	yes	yes	28	chr17	43818586	43818611	.	-1	-1	chr17	43818610	43818611	rs12150141	rs115926048	CRBL	MAPT
chr17	43818610	43818611	Parkinson_s_disease	rs2942168	rs115926048	0.856929	yes	yes	28	chr17	43818586	43818611	.	-1	-1	chr17	43818610	43818611	rs12150141	rs115926048	FCTX	LRRC37A
chr17	43818610	43818611	Parkinson_s_disease	rs2942168	rs115926048	0.856929	yes	yes	28	chr17	43818586	43818611	.	-1	-1	chr17	43818610	43818611	rs12150610	rs115926048	CRBL	MAPT
chr17	43818610	43818611	Parkinson_s_disease	rs2942168	rs115926048	0.856929	yes	yes	28	chr17	43818586	43818611	.	-1	-1	chr17	43818610	43818611	rs12150610	rs115926048	FCTX	LRRC37A
chr17	43818610	43818611	Parkinson_s_disease	rs2942168	rs115926048	0.856929	yes	yes	28	chr17	43818586	43818611	.	-1	-1	chr17	43818610	43818611	rs12150547	rs115926048	CRBL	MAPT
chr17	43818610	43818611	Parkinson_s_disease	rs2942168	rs115926048	0.856929	yes	yes	28	chr17	43818586	43818611	.	-1	-1	chr17	43818610	43818611	rs12150547	rs115926048	FCTX	LRRC37A
chr17	43818610	43818611	Parkinson_s_disease	rs2942168	rs115926048	0.856929	yes	yes	28	chr17	43818586	43818611	.	-1	-1	chr17	43818610	43818611	rs17688682	rs115926048	CRBL	MAPT
chr17	43818610	43818611	Parkinson_s_disease	rs2942168	rs115926048	0.856929	yes	yes	28	chr17	43818586	43818611	.	-1	-1	chr17	43818610	43818611	rs17688682	rs115926048	FCTX	LRRC37A
chr17	43818610	43818611	Parkinson_s_disease	rs2942168	rs115926048	0.856929	yes	yes	28	chr17	43818586	43818611	.	-1	-1	chr17	43818610	43818611	rs12150454	rs115926048	CRBL	MAPT
chr17	43818610	43818611	Parkinson_s_disease	rs2942168	rs115926048	0.856929	yes	yes	28	chr17	43818586	43818611	.	-1	-1	chr17	43818610	43818611	rs12150454	rs115926048	FCTX	LRRC37A
chr17	43818610	43818611	Parkinson_s_disease	rs2942168	rs115926048	0.856929	yes	yes	28	chr17	43818586	43818611	.	-1	-1	chr17	43818610	43818611	rs12150464	rs115926048	FCTX	LRRC37A
chr17	43818610	43818611	Parkinson_s_disease	rs2942168	rs115926048	0.856929	yes	yes	28	chr17	43818586	43818611	.	-1	-1	chr17	43818610	43818611	rs12150464	rs115926048	CRBL	MAPT
chr17	43818610	43818611	Parkinson_s_disease	rs2942168	rs115926048	0.856929	yes	yes	28	chr17	43818586	43818611	.	-1	-1	chr17	43818610	43818611	rs17761985	rs115926048	CRBL	MAPT
chr17	43818610	43818611	Parkinson_s_disease	rs2942168	rs115926048	0.856929	yes	yes	28	chr17	43818586	43818611	.	-1	-1	chr17	43818610	43818611	rs17761985	rs115926048	FCTX	LRRC37A
chr17	43818610	43818611	Parkinson_s_disease	rs2942168	rs115926048	0.856929	yes	yes	28	chr17	43818586	43818611	.	-1	-1	chr17	43818610	43818611	rs17688767	rs115926048	CRBL	MAPT
chr17	43818610	43818611	Parkinson_s_disease	rs2942168	rs115926048	0.856929	yes	yes	28	chr17	43818586	43818611	.	-1	-1	chr17	43818610	43818611	rs17688767	rs115926048	FCTX	LRRC37A
chr17	43818610	43818611	Parkinson_s_disease	rs2942168	rs115926048	0.856929	yes	yes	28	chr17	43818586	43818611	.	-1	-1	chr17	43818610	43818611	rs17688773	rs115926048	CRBL	MAPT
chr17	43818610	43818611	Parkinson_s_disease	rs2942168	rs115926048	0.856929	yes	yes	28	chr17	43818586	43818611	.	-1	-1	chr17	43818610	43818611	rs17688773	rs115926048	FCTX	LRRC37A
chr17	43818610	43818611	Parkinson_s_disease	rs2942168	rs115926048	0.856929	yes	yes	28	chr17	43818586	43818611	.	-1	-1	chr17	43818610	43818611	rs17762073	rs115926048	CRBL	MAPT
chr17	43818610	43818611	Parkinson_s_disease	rs2942168	rs115926048	0.856929	yes	yes	28	chr17	43818586	43818611	.	-1	-1	chr17	43818610	43818611	rs17762073	rs115926048	FCTX	LRRC37A
chr17	43818610	43818611	Parkinson_s_disease	rs2942168	rs115926048	0.856929	yes	yes	28	chr17	43818586	43818611	.	-1	-1	chr17	43818610	43818611	rs17688875	rs115926048	CRBL	MAPT
chr17	43818610	43818611	Parkinson_s_disease	rs2942168	rs115926048	0.856929	yes	yes	28	chr17	43818586	43818611	.	-1	-1	chr17	43818610	43818611	rs17688875	rs115926048	FCTX	LRRC37A
chr17	43818610	43818611	Parkinson_s_disease	rs2942168	rs115926048	0.856929	yes	yes	28	chr17	43818586	43818611	.	-1	-1	chr17	43818610	43818611	rs17762165	rs115926048	FCTX	LRRC37A
chr17	43818610	43818611	Parkinson_s_disease	rs2942168	rs115926048	0.856929	yes	yes	28	chr17	43818586	43818611	.	-1	-1	chr17	43818610	43818611	rs17762165	rs115926048	CRBL	MAPT
chr17	43818610	43818611	Parkinson_s_disease	rs2942168	rs115926048	0.856929	yes	yes	28	chr17	43818586	43818611	.	-1	-1	chr17	43818610	43818611	rs17688916	rs115926048	FCTX	LRRC37A
chr17	43818610	43818611	Parkinson_s_disease	rs2942168	rs115926048	0.856929	yes	yes	28	chr17	43818586	43818611	.	-1	-1	chr17	43818610	43818611	rs17688916	rs115926048	CRBL	MAPT
chr17	43818610	43818611	Parkinson_s_disease	rs2942168	rs115926048	0.856929	yes	yes	28	chr17	43818586	43818611	.	-1	-1	chr17	43818610	43818611	rs17688922	rs115926048	FCTX	LRRC37A
chr17	43818610	43818611	Parkinson_s_disease	rs2942168	rs115926048	0.856929	yes	yes	28	chr17	43818586	43818611	.	-1	-1	chr17	43818610	43818611	rs17688922	rs115926048	CRBL	MAPT
chr17	43818610	43818611	Parkinson_s_disease	rs2942168	rs115926048	0.856929	yes	yes	28	chr17	43818586	43818611	.	-1	-1	chr17	43818610	43818611	rs17688944	rs115926048	CRBL	MAPT
chr17	43818610	43818611	Parkinson_s_disease	rs2942168	rs115926048	0.856929	yes	yes	28	chr17	43818586	43818611	.	-1	-1	chr17	43818610	43818611	rs17688944	rs115926048	FCTX	LRRC37A
chr17	43818610	43818611	Parkinson_s_disease	rs2942168	rs115926048	0.856929	yes	yes	28	chr17	43818586	43818611	.	-1	-1	chr17	43818610	43818611	rs1526128	rs115926048	FCTX	LRRC37A
chr17	43818610	43818611	Parkinson_s_disease	rs2942168	rs115926048	0.856929	yes	yes	28	chr17	43818586	43818611	.	-1	-1	chr17	43818610	43818611	rs1526128	rs115926048	CRBL	MAPT
chr17	43818610	43818611	Parkinson_s_disease	rs2942168	rs115926048	0.856929	yes	yes	28	chr17	43818586	43818611	.	-1	-1	chr17	43818610	43818611	rs1526129	rs115926048	CRBL	MAPT
chr17	43818610	43818611	Parkinson_s_disease	rs2942168	rs115926048	0.856929	yes	yes	28	chr17	43818586	43818611	.	-1	-1	chr17	43818610	43818611	rs1526129	rs115926048	FCTX	LRRC37A
chr17	43818610	43818611	Parkinson_s_disease	rs2942168	rs115926048	0.856929	yes	yes	28	chr17	43818586	43818611	.	-1	-1	chr17	43818610	43818611	rs17762308	rs115926048	CRBL	MAPT
chr17	43818610	43818611	Parkinson_s_disease	rs2942168	rs115926048	0.856929	yes	yes	28	chr17	43818586	43818611	.	-1	-1	chr17	43818610	43818611	rs17762308	rs115926048	FCTX	LRRC37A
chr17	43818610	43818611	Parkinson_s_disease	rs2942168	rs115926048	0.856929	yes	yes	28	chr17	43818586	43818611	.	-1	-1	chr17	43818610	43818611	rs968028	rs115926048	FCTX	LRRC37A
chr17	43818610	43818611	Parkinson_s_disease	rs2942168	rs115926048	0.856929	yes	yes	28	chr17	43818586	43818611	.	-1	-1	chr17	43818610	43818611	rs968028	rs115926048	CRBL	MAPT
chr17	43818610	43818611	Parkinson_s_disease	rs2942168	rs115926048	0.856929	yes	yes	28	chr17	43818586	43818611	.	-1	-1	chr17	43818610	43818611	rs968027	rs115926048	CRBL	MAPT
chr17	43818610	43818611	Parkinson_s_disease	rs2942168	rs115926048	0.856929	yes	yes	28	chr17	43818586	43818611	.	-1	-1	chr17	43818610	43818611	rs968027	rs115926048	FCTX	LRRC37A
chr17	43818610	43818611	Parkinson_s_disease	rs2942168	rs115926048	0.856929	yes	yes	28	chr17	43818586	43818611	.	-1	-1	chr17	43818610	43818611	rs17762361	rs115926048	CRBL	MAPT
chr17	43818610	43818611	Parkinson_s_disease	rs2942168	rs115926048	0.856929	yes	yes	28	chr17	43818586	43818611	.	-1	-1	chr17	43818610	43818611	rs17762361	rs115926048	FCTX	LRRC37A
chr17	43818610	43818611	Parkinson_s_disease	rs2942168	rs115926048	0.856929	yes	yes	28	chr17	43818586	43818611	.	-1	-1	chr17	43818610	43818611	rs17689104	rs115926048	CRBL	MAPT
chr17	43818610	43818611	Parkinson_s_disease	rs2942168	rs115926048	0.856929	yes	yes	28	chr17	43818586	43818611	.	-1	-1	chr17	43818610	43818611	rs17689104	rs115926048	FCTX	LRRC37A
chr17	43818610	43818611	Parkinson_s_disease	rs2942168	rs115926048	0.856929	yes	yes	28	chr17	43818586	43818611	.	-1	-1	chr17	43818610	43818611	rs17689116	rs115926048	FCTX	LRRC37A
chr17	43818610	43818611	Parkinson_s_disease	rs2942168	rs115926048	0.856929	yes	yes	28	chr17	43818586	43818611	.	-1	-1	chr17	43818610	43818611	rs17689116	rs115926048	CRBL	MAPT
chr17	43818610	43818611	Parkinson_s_disease	rs2942168	rs115926048	0.856929	yes	yes	28	chr17	43818586	43818611	.	-1	-1	chr17	43818610	43818611	rs17689182	rs115926048	FCTX	LRRC37A
chr17	43818610	43818611	Parkinson_s_disease	rs2942168	rs115926048	0.856929	yes	yes	28	chr17	43818586	43818611	.	-1	-1	chr17	43818610	43818611	rs17689182	rs115926048	CRBL	MAPT
chr17	43818610	43818611	Parkinson_s_disease	rs2942168	rs115926048	0.856929	yes	yes	28	chr17	43818586	43818611	.	-1	-1	chr17	43818610	43818611	rs17689218	rs115926048	CRBL	MAPT
chr17	43818610	43818611	Parkinson_s_disease	rs2942168	rs115926048	0.856929	yes	yes	28	chr17	43818586	43818611	.	-1	-1	chr17	43818610	43818611	rs17689218	rs115926048	FCTX	LRRC37A
chr17	43818610	43818611	Parkinson_s_disease	rs2942168	rs115926048	0.856929	yes	yes	28	chr17	43818586	43818611	.	-1	-1	chr17	43818610	43818611	rs17762535	rs115926048	CRBL	MAPT
chr17	43818610	43818611	Parkinson_s_disease	rs2942168	rs115926048	0.856929	yes	yes	28	chr17	43818586	43818611	.	-1	-1	chr17	43818610	43818611	rs17762535	rs115926048	FCTX	LRRC37A
chr17	43818610	43818611	Parkinson_s_disease	rs2942168	rs115926048	0.856929	yes	yes	28	chr17	43818586	43818611	.	-1	-1	chr17	43818610	43818611	rs1105571	rs115926048	CRBL	MAPT
chr17	43818610	43818611	Parkinson_s_disease	rs2942168	rs115926048	0.856929	yes	yes	28	chr17	43818586	43818611	.	-1	-1	chr17	43818610	43818611	rs1105571	rs115926048	FCTX	LRRC37A
chr17	43818610	43818611	Parkinson_s_disease	rs2942168	rs115926048	0.856929	yes	yes	28	chr17	43818586	43818611	.	-1	-1	chr17	43818610	43818611	rs1105569	rs115926048	CRBL	MAPT
chr17	43818610	43818611	Parkinson_s_disease	rs2942168	rs115926048	0.856929	yes	yes	28	chr17	43818586	43818611	.	-1	-1	chr17	43818610	43818611	rs1105569	rs115926048	FCTX	LRRC37A
chr17	43818610	43818611	Parkinson_s_disease	rs2942168	rs115926048	0.856929	yes	yes	28	chr17	43818586	43818611	.	-1	-1	chr17	43818610	43818611	rs1880750	rs115926048	FCTX	LRRC37A
chr17	43818610	43818611	Parkinson_s_disease	rs2942168	rs115926048	0.856929	yes	yes	28	chr17	43818586	43818611	.	-1	-1	chr17	43818610	43818611	rs1880750	rs115926048	CRBL	MAPT
chr17	43818610	43818611	Parkinson_s_disease	rs2942168	rs115926048	0.856929	yes	yes	28	chr17	43818586	43818611	.	-1	-1	chr17	43818610	43818611	rs17563433	rs115926048	FCTX	LRRC37A
chr17	43818610	43818611	Parkinson_s_disease	rs2942168	rs115926048	0.856929	yes	yes	28	chr17	43818586	43818611	.	-1	-1	chr17	43818610	43818611	rs17563433	rs115926048	CRBL	MAPT
chr17	43818610	43818611	Parkinson_s_disease	rs2942168	rs115926048	0.856929	yes	yes	28	chr17	43818586	43818611	.	-1	-1	chr17	43818610	43818611	rs17649019	rs115926048	FCTX	LRRC37A
chr17	43818610	43818611	Parkinson_s_disease	rs2942168	rs115926048	0.856929	yes	yes	28	chr17	43818586	43818611	.	-1	-1	chr17	43818610	43818611	rs17649019	rs115926048	CRBL	MAPT
chr17	43818610	43818611	Parkinson_s_disease	rs2942168	rs115926048	0.856929	yes	yes	28	chr17	43818586	43818611	.	-1	-1	chr17	43818610	43818611	rs17563501	rs115926048	FCTX	LRRC37A
chr17	43818610	43818611	Parkinson_s_disease	rs2942168	rs115926048	0.856929	yes	yes	28	chr17	43818586	43818611	.	-1	-1	chr17	43818610	43818611	rs17563501	rs115926048	CRBL	MAPT
chr17	43818610	43818611	Parkinson_s_disease	rs2942168	rs115926048	0.856929	yes	yes	28	chr17	43818586	43818611	.	-1	-1	chr17	43818610	43818611	rs10514879	rs115926048	FCTX	LRRC37A
chr17	43818610	43818611	Parkinson_s_disease	rs2942168	rs115926048	0.856929	yes	yes	28	chr17	43818586	43818611	.	-1	-1	chr17	43818610	43818611	rs10514879	rs115926048	CRBL	MAPT
chr17	43818610	43818611	Parkinson_s_disease	rs2942168	rs115926048	0.856929	yes	yes	28	chr17	43818586	43818611	.	-1	-1	chr17	43818610	43818611	rs4401083	rs115926048	FCTX	LRRC37A
chr17	43818610	43818611	Parkinson_s_disease	rs2942168	rs115926048	0.856929	yes	yes	28	chr17	43818586	43818611	.	-1	-1	chr17	43818610	43818611	rs4401083	rs115926048	CRBL	MAPT
chr17	43818610	43818611	Parkinson_s_disease	rs2942168	rs115926048	0.856929	yes	yes	28	chr17	43818586	43818611	.	-1	-1	chr17	43818610	43818611	rs1880752	rs115926048	FCTX	LRRC37A
chr17	43818610	43818611	Parkinson_s_disease	rs2942168	rs115926048	0.856929	yes	yes	28	chr17	43818586	43818611	.	-1	-1	chr17	43818610	43818611	rs1880752	rs115926048	CRBL	MAPT
chr17	43818610	43818611	Parkinson_s_disease	rs2942168	rs115926048	0.856929	yes	yes	28	chr17	43818586	43818611	.	-1	-1	chr17	43818610	43818611	rs4617909	rs115926048	FCTX	LRRC37A
chr17	43818610	43818611	Parkinson_s_disease	rs2942168	rs115926048	0.856929	yes	yes	28	chr17	43818586	43818611	.	-1	-1	chr17	43818610	43818611	rs4617909	rs115926048	CRBL	MAPT
chr17	43818610	43818611	Parkinson_s_disease	rs2942168	rs115926048	0.856929	yes	yes	28	chr17	43818586	43818611	.	-1	-1	chr17	43818610	43818611	rs2902662	rs115926048	CRBL	MAPT
chr17	43818610	43818611	Parkinson_s_disease	rs2942168	rs115926048	0.856929	yes	yes	28	chr17	43818586	43818611	.	-1	-1	chr17	43818610	43818611	rs2902662	rs115926048	FCTX	LRRC37A
chr17	43818610	43818611	Parkinson_s_disease	rs2942168	rs115926048	0.856929	yes	yes	28	chr17	43818586	43818611	.	-1	-1	chr17	43818610	43818611	rs2864087	rs115926048	FCTX	LRRC37A
chr17	43818610	43818611	Parkinson_s_disease	rs2942168	rs115926048	0.856929	yes	yes	28	chr17	43818586	43818611	.	-1	-1	chr17	43818610	43818611	rs2864087	rs115926048	CRBL	MAPT
chr17	43818610	43818611	Parkinson_s_disease	rs2942168	rs115926048	0.856929	yes	yes	28	chr17	43818586	43818611	.	-1	-1	chr17	43818610	43818611	rs4471726	rs115926048	FCTX	LRRC37A
chr17	43818610	43818611	Parkinson_s_disease	rs2942168	rs115926048	0.856929	yes	yes	28	chr17	43818586	43818611	.	-1	-1	chr17	43818610	43818611	rs4471726	rs115926048	CRBL	MAPT
chr17	43818610	43818611	Parkinson_s_disease	rs2942168	rs115926048	0.856929	yes	yes	28	chr17	43818586	43818611	.	-1	-1	chr17	43818610	43818611	rs17563599	rs115926048	CRBL	MAPT
chr17	43818610	43818611	Parkinson_s_disease	rs2942168	rs115926048	0.856929	yes	yes	28	chr17	43818586	43818611	.	-1	-1	chr17	43818610	43818611	rs17563599	rs115926048	FCTX	LRRC37A
chr17	43818610	43818611	Parkinson_s_disease	rs2942168	rs115926048	0.856929	yes	yes	28	chr17	43818586	43818611	.	-1	-1	chr17	43818610	43818611	rs17649138	rs115926048	FCTX	LRRC37A
chr17	43818610	43818611	Parkinson_s_disease	rs2942168	rs115926048	0.856929	yes	yes	28	chr17	43818586	43818611	.	-1	-1	chr17	43818610	43818611	rs17649138	rs115926048	CRBL	MAPT
chr17	43818610	43818611	Parkinson_s_disease	rs2942168	rs115926048	0.856929	yes	yes	28	chr17	43818586	43818611	.	-1	-1	chr17	43818610	43818611	rs4390635	rs115926048	FCTX	LRRC37A
chr17	43818610	43818611	Parkinson_s_disease	rs2942168	rs115926048	0.856929	yes	yes	28	chr17	43818586	43818611	.	-1	-1	chr17	43818610	43818611	rs4390635	rs115926048	CRBL	MAPT
chr17	43818610	43818611	Parkinson_s_disease	rs2942168	rs115926048	0.856929	yes	yes	28	chr17	43818586	43818611	.	-1	-1	chr17	43818610	43818611	rs17649162	rs115926048	FCTX	LRRC37A
chr17	43818610	43818611	Parkinson_s_disease	rs2942168	rs115926048	0.856929	yes	yes	28	chr17	43818586	43818611	.	-1	-1	chr17	43818610	43818611	rs17649162	rs115926048	CRBL	MAPT
chr17	43818610	43818611	Parkinson_s_disease	rs2942168	rs115926048	0.856929	yes	yes	28	chr17	43818586	43818611	.	-1	-1	chr17	43818610	43818611	rs17563683	rs115926048	FCTX	LRRC37A
chr17	43818610	43818611	Parkinson_s_disease	rs2942168	rs115926048	0.856929	yes	yes	28	chr17	43818586	43818611	.	-1	-1	chr17	43818610	43818611	rs17563683	rs115926048	CRBL	MAPT
chr17	43818610	43818611	Parkinson_s_disease	rs2942168	rs115926048	0.856929	yes	yes	28	chr17	43818586	43818611	.	-1	-1	chr17	43818610	43818611	rs17563718	rs115926048	CRBL	MAPT
chr17	43818610	43818611	Parkinson_s_disease	rs2942168	rs115926048	0.856929	yes	yes	28	chr17	43818586	43818611	.	-1	-1	chr17	43818610	43818611	rs17563718	rs115926048	FCTX	LRRC37A
chr17	43818610	43818611	Parkinson_s_disease	rs2942168	rs115926048	0.856929	yes	yes	28	chr17	43818586	43818611	.	-1	-1	chr17	43818610	43818611	rs1526125	rs115926048	FCTX	LRRC37A
chr17	43818610	43818611	Parkinson_s_disease	rs2942168	rs115926048	0.856929	yes	yes	28	chr17	43818586	43818611	.	-1	-1	chr17	43818610	43818611	rs1526125	rs115926048	CRBL	MAPT
chr17	43818610	43818611	Parkinson_s_disease	rs2942168	rs115926048	0.856929	yes	yes	28	chr17	43818586	43818611	.	-1	-1	chr17	43818610	43818611	rs1526126	rs115926048	FCTX	LRRC37A
chr17	43818610	43818611	Parkinson_s_disease	rs2942168	rs115926048	0.856929	yes	yes	28	chr17	43818586	43818611	.	-1	-1	chr17	43818610	43818611	rs1526126	rs115926048	CRBL	MAPT
chr17	43818610	43818611	Parkinson_s_disease	rs2942168	rs115926048	0.856929	yes	yes	28	chr17	43818586	43818611	.	-1	-1	chr17	43818610	43818611	rs17563787	rs115926048	FCTX	LRRC37A
chr17	43818610	43818611	Parkinson_s_disease	rs2942168	rs115926048	0.856929	yes	yes	28	chr17	43818586	43818611	.	-1	-1	chr17	43818610	43818611	rs17563787	rs115926048	CRBL	MAPT
chr17	43818610	43818611	Parkinson_s_disease	rs2942168	rs115926048	0.856929	yes	yes	28	chr17	43818586	43818611	.	-1	-1	chr17	43818610	43818611	rs17563800	rs115926048	FCTX	LRRC37A
chr17	43818610	43818611	Parkinson_s_disease	rs2942168	rs115926048	0.856929	yes	yes	28	chr17	43818586	43818611	.	-1	-1	chr17	43818610	43818611	rs17563800	rs115926048	CRBL	MAPT
chr17	43818610	43818611	Parkinson_s_disease	rs2942168	rs115926048	0.856929	yes	yes	28	chr17	43818586	43818611	.	-1	-1	chr17	43818610	43818611	rs17563827	rs115926048	CRBL	MAPT
chr17	43818610	43818611	Parkinson_s_disease	rs2942168	rs115926048	0.856929	yes	yes	28	chr17	43818586	43818611	.	-1	-1	chr17	43818610	43818611	rs17563827	rs115926048	FCTX	LRRC37A
chr17	43818610	43818611	Parkinson_s_disease	rs2942168	rs115926048	0.856929	yes	yes	28	chr17	43818586	43818611	.	-1	-1	chr17	43818610	43818611	rs17563861	rs115926048	FCTX	LRRC37A
chr17	43818610	43818611	Parkinson_s_disease	rs2942168	rs115926048	0.856929	yes	yes	28	chr17	43818586	43818611	.	-1	-1	chr17	43818610	43818611	rs17563861	rs115926048	CRBL	MAPT
chr17	43818610	43818611	Parkinson_s_disease	rs2942168	rs115926048	0.856929	yes	yes	28	chr17	43818586	43818611	.	-1	-1	chr17	43818610	43818611	rs17563889	rs115926048	FCTX	LRRC37A
chr17	43818610	43818611	Parkinson_s_disease	rs2942168	rs115926048	0.856929	yes	yes	28	chr17	43818586	43818611	.	-1	-1	chr17	43818610	43818611	rs17563889	rs115926048	CRBL	MAPT
chr17	43818610	43818611	Parkinson_s_disease	rs2942168	rs115926048	0.856929	yes	yes	28	chr17	43818586	43818611	.	-1	-1	chr17	43818610	43818611	rs17563923	rs115926048	FCTX	LRRC37A
chr17	43818610	43818611	Parkinson_s_disease	rs2942168	rs115926048	0.856929	yes	yes	28	chr17	43818586	43818611	.	-1	-1	chr17	43818610	43818611	rs17563923	rs115926048	CRBL	MAPT
chr17	43818610	43818611	Parkinson_s_disease	rs2942168	rs115926048	0.856929	yes	yes	28	chr17	43818586	43818611	.	-1	-1	chr17	43818610	43818611	rs12150683	rs115926048	FCTX	LRRC37A
chr17	43818610	43818611	Parkinson_s_disease	rs2942168	rs115926048	0.856929	yes	yes	28	chr17	43818586	43818611	.	-1	-1	chr17	43818610	43818611	rs12150683	rs115926048	CRBL	MAPT
chr17	43818610	43818611	Parkinson_s_disease	rs2942168	rs115926048	0.856929	yes	yes	28	chr17	43818586	43818611	.	-1	-1	chr17	43818610	43818611	rs17334797	rs115926048	FCTX	LRRC37A
chr17	43818610	43818611	Parkinson_s_disease	rs2942168	rs115926048	0.856929	yes	yes	28	chr17	43818586	43818611	.	-1	-1	chr17	43818610	43818611	rs17334797	rs115926048	CRBL	MAPT
chr17	43818610	43818611	Parkinson_s_disease	rs2942168	rs115926048	0.856929	yes	yes	28	chr17	43818586	43818611	.	-1	-1	chr17	43818610	43818611	rs12150658	rs115926048	FCTX	LRRC37A
chr17	43818610	43818611	Parkinson_s_disease	rs2942168	rs115926048	0.856929	yes	yes	28	chr17	43818586	43818611	.	-1	-1	chr17	43818610	43818611	rs12150658	rs115926048	CRBL	MAPT
chr17	43818610	43818611	Parkinson_s_disease	rs2942168	rs115926048	0.856929	yes	yes	28	chr17	43818586	43818611	.	-1	-1	chr17	43818610	43818611	rs12150672	rs115926048	CRBL	MAPT
chr17	43818610	43818611	Parkinson_s_disease	rs2942168	rs115926048	0.856929	yes	yes	28	chr17	43818586	43818611	.	-1	-1	chr17	43818610	43818611	rs12150672	rs115926048	FCTX	LRRC37A
chr17	43818610	43818611	Parkinson_s_disease	rs2942168	rs115926048	0.856929	yes	yes	28	chr17	43818586	43818611	.	-1	-1	chr17	43818610	43818611	rs17334894	rs115926048	CRBL	MAPT
chr17	43818610	43818611	Parkinson_s_disease	rs2942168	rs115926048	0.856929	yes	yes	28	chr17	43818586	43818611	.	-1	-1	chr17	43818610	43818611	rs17334894	rs115926048	FCTX	LRRC37A
chr17	43818610	43818611	Parkinson_s_disease	rs2942168	rs115926048	0.856929	yes	yes	28	chr17	43818586	43818611	.	-1	-1	chr17	43818610	43818611	rs12150451	rs115926048	FCTX	LRRC37A
chr17	43818610	43818611	Parkinson_s_disease	rs2942168	rs115926048	0.856929	yes	yes	28	chr17	43818586	43818611	.	-1	-1	chr17	43818610	43818611	rs12150451	rs115926048	CRBL	MAPT
chr17	43818610	43818611	Parkinson_s_disease	rs2942168	rs115926048	0.856929	yes	yes	28	chr17	43818586	43818611	.	-1	-1	chr17	43818610	43818611	rs12150048	rs115926048	FCTX	LRRC37A
chr17	43818610	43818611	Parkinson_s_disease	rs2942168	rs115926048	0.856929	yes	yes	28	chr17	43818586	43818611	.	-1	-1	chr17	43818610	43818611	rs12150048	rs115926048	FCTX	MAPT
chr17	43818610	43818611	Parkinson_s_disease	rs2942168	rs115926048	0.856929	yes	yes	28	chr17	43818586	43818611	.	-1	-1	chr17	43818610	43818611	rs12150048	rs115926048	CRBL	MAPT
chr17	43818610	43818611	Parkinson_s_disease	rs2942168	rs115926048	0.856929	yes	yes	28	chr17	43818586	43818611	.	-1	-1	chr17	43818610	43818611	rs12150455	rs115926048	CRBL	MAPT
chr17	43818610	43818611	Parkinson_s_disease	rs2942168	rs115926048	0.856929	yes	yes	28	chr17	43818586	43818611	.	-1	-1	chr17	43818610	43818611	rs12150455	rs115926048	FCTX	LRRC37A
chr17	43818610	43818611	Parkinson_s_disease	rs2942168	rs115926048	0.856929	yes	yes	28	chr17	43818586	43818611	.	-1	-1	chr17	43818610	43818611	rs12150604	rs115926048	FCTX	LRRC37A
chr17	43818610	43818611	Parkinson_s_disease	rs2942168	rs115926048	0.856929	yes	yes	28	chr17	43818586	43818611	.	-1	-1	chr17	43818610	43818611	rs12150604	rs115926048	CRBL	MAPT
chr17	43818610	43818611	Parkinson_s_disease	rs2942168	rs115926048	0.856929	yes	yes	28	chr17	43818586	43818611	.	-1	-1	chr17	43818610	43818611	rs17334944	rs115926048	FCTX	LRRC37A
chr17	43818610	43818611	Parkinson_s_disease	rs2942168	rs115926048	0.856929	yes	yes	28	chr17	43818586	43818611	.	-1	-1	chr17	43818610	43818611	rs17334944	rs115926048	CRBL	MAPT
chr17	43818610	43818611	Parkinson_s_disease	rs2942168	rs115926048	0.856929	yes	yes	28	chr17	43818586	43818611	.	-1	-1	chr17	43818610	43818611	rs17426064	rs115926048	FCTX	LRRC37A
chr17	43818610	43818611	Parkinson_s_disease	rs2942168	rs115926048	0.856929	yes	yes	28	chr17	43818586	43818611	.	-1	-1	chr17	43818610	43818611	rs17426064	rs115926048	CRBL	MAPT
chr17	43818610	43818611	Parkinson_s_disease	rs2942168	rs115926048	0.856929	yes	yes	28	chr17	43818586	43818611	.	-1	-1	chr17	43818610	43818611	rs17426106	rs115926048	FCTX	LRRC37A
chr17	43818610	43818611	Parkinson_s_disease	rs2942168	rs115926048	0.856929	yes	yes	28	chr17	43818586	43818611	.	-1	-1	chr17	43818610	43818611	rs17426195	rs115926048	CRBL	MAPT
chr17	43818610	43818611	Parkinson_s_disease	rs2942168	rs115926048	0.856929	yes	yes	28	chr17	43818586	43818611	.	-1	-1	chr17	43818610	43818611	rs17426195	rs115926048	FCTX	LRRC37A
chr17	43818610	43818611	Parkinson_s_disease	rs2942168	rs115926048	0.856929	yes	yes	28	chr17	43818586	43818611	.	-1	-1	chr17	43818610	43818611	rs11079716	rs115926048	CRBL	MAPT
chr17	43818610	43818611	Parkinson_s_disease	rs2942168	rs115926048	0.856929	yes	yes	28	chr17	43818586	43818611	.	-1	-1	chr17	43818610	43818611	rs11079716	rs115926048	FCTX	LRRC37A
chr17	43818610	43818611	Parkinson_s_disease	rs2942168	rs115926048	0.856929	yes	yes	28	chr17	43818586	43818611	.	-1	-1	chr17	43818610	43818611	rs11079717	rs115926048	FCTX	LRRC37A
chr17	43818610	43818611	Parkinson_s_disease	rs2942168	rs115926048	0.856929	yes	yes	28	chr17	43818586	43818611	.	-1	-1	chr17	43818610	43818611	rs11079717	rs115926048	CRBL	MAPT
chr17	43818610	43818611	Parkinson_s_disease	rs2942168	rs115926048	0.856929	yes	yes	28	chr17	43818586	43818611	.	-1	-1	chr17	43818610	43818611	rs11079718	rs115926048	CRBL	MAPT
chr17	43818610	43818611	Parkinson_s_disease	rs2942168	rs115926048	0.856929	yes	yes	28	chr17	43818586	43818611	.	-1	-1	chr17	43818610	43818611	rs11079718	rs115926048	FCTX	LRRC37A
chr17	43818610	43818611	Parkinson_s_disease	rs2942168	rs115926048	0.856929	yes	yes	28	chr17	43818586	43818611	.	-1	-1	chr17	43818610	43818611	rs11079719	rs115926048	CRBL	MAPT
chr17	43818610	43818611	Parkinson_s_disease	rs2942168	rs115926048	0.856929	yes	yes	28	chr17	43818586	43818611	.	-1	-1	chr17	43818610	43818611	rs11079719	rs115926048	FCTX	LRRC37A
chr17	43818610	43818611	Parkinson_s_disease	rs2942168	rs115926048	0.856929	yes	yes	28	chr17	43818586	43818611	.	-1	-1	chr17	43818610	43818611	rs11079720	rs115926048	FCTX	LRRC37A
chr17	43818610	43818611	Parkinson_s_disease	rs2942168	rs115926048	0.856929	yes	yes	28	chr17	43818586	43818611	.	-1	-1	chr17	43818610	43818611	rs11079720	rs115926048	CRBL	MAPT
chr17	43818610	43818611	Parkinson_s_disease	rs2942168	rs115926048	0.856929	yes	yes	28	chr17	43818586	43818611	.	-1	-1	chr17	43818610	43818611	rs11079721	rs115926048	FCTX	LRRC37A
chr17	43818610	43818611	Parkinson_s_disease	rs2942168	rs115926048	0.856929	yes	yes	28	chr17	43818586	43818611	.	-1	-1	chr17	43818610	43818611	rs11079721	rs115926048	CRBL	MAPT
chr17	43818610	43818611	Parkinson_s_disease	rs2942168	rs115926048	0.856929	yes	yes	28	chr17	43818586	43818611	.	-1	-1	chr17	43818610	43818611	rs11079723	rs115926048	FCTX	LRRC37A
chr17	43818610	43818611	Parkinson_s_disease	rs2942168	rs115926048	0.856929	yes	yes	28	chr17	43818586	43818611	.	-1	-1	chr17	43818610	43818611	rs11079723	rs115926048	CRBL	MAPT
chr17	43818610	43818611	Parkinson_s_disease	rs2942168	rs115926048	0.856929	yes	yes	28	chr17	43818586	43818611	.	-1	-1	chr17	43818610	43818611	rs11079724	rs115926048	CRBL	MAPT
chr17	43818610	43818611	Parkinson_s_disease	rs2942168	rs115926048	0.856929	yes	yes	28	chr17	43818586	43818611	.	-1	-1	chr17	43818610	43818611	rs11079724	rs115926048	FCTX	LRRC37A
chr17	43818610	43818611	Parkinson_s_disease	rs2942168	rs115926048	0.856929	yes	yes	28	chr17	43818586	43818611	.	-1	-1	chr17	43818610	43818611	rs66488378	rs115926048	aveALL	MAPT,LOC100128977
chr17	43818610	43818611	Parkinson_s_disease	rs2942168	rs115926048	0.856929	yes	yes	28	chr17	43818586	43818611	.	-1	-1	chr17	43818610	43818611	rs4074462	rs115926048	CRBL	MAPT
chr17	43818610	43818611	Parkinson_s_disease	rs2942168	rs115926048	0.856929	yes	yes	28	chr17	43818586	43818611	.	-1	-1	chr17	43818610	43818611	rs4074462	rs115926048	FCTX	LRRC37A
chr17	43818610	43818611	Parkinson_s_disease	rs2942168	rs115926048	0.856929	yes	yes	28	chr17	43818586	43818611	.	-1	-1	chr17	43818610	43818611	rs10445364	rs115926048	FCTX	LRRC37A
chr17	43818610	43818611	Parkinson_s_disease	rs2942168	rs115926048	0.856929	yes	yes	28	chr17	43818586	43818611	.	-1	-1	chr17	43818610	43818611	rs10445364	rs115926048	CRBL	MAPT
chr17	43818610	43818611	Parkinson_s_disease	rs2942168	rs115926048	0.856929	yes	yes	28	chr17	43818586	43818611	.	-1	-1	chr17	43818610	43818611	rs17763533	rs115926048	CRBL	MAPT
chr17	43818610	43818611	Parkinson_s_disease	rs2942168	rs115926048	0.856929	yes	yes	28	chr17	43818586	43818611	.	-1	-1	chr17	43818610	43818611	rs17763533	rs115926048	FCTX	LRRC37A
chr17	43818610	43818611	Parkinson_s_disease	rs2942168	rs115926048	0.856929	yes	yes	28	chr17	43818586	43818611	.	-1	-1	chr17	43818610	43818611	rs17690314	rs115926048	FCTX	LRRC37A
chr17	43818610	43818611	Parkinson_s_disease	rs2942168	rs115926048	0.856929	yes	yes	28	chr17	43818586	43818611	.	-1	-1	chr17	43818610	43818611	rs17690314	rs115926048	CRBL	MAPT
chr17	43818610	43818611	Parkinson_s_disease	rs2942168	rs115926048	0.856929	yes	yes	28	chr17	43818586	43818611	.	-1	-1	chr17	43818610	43818611	rs17690326	rs115926048	CRBL	MAPT
chr17	43818610	43818611	Parkinson_s_disease	rs2942168	rs115926048	0.856929	yes	yes	28	chr17	43818586	43818611	.	-1	-1	chr17	43818610	43818611	rs17690326	rs115926048	FCTX	LRRC37A
chr17	43818610	43818611	Parkinson_s_disease	rs2942168	rs115926048	0.856929	yes	yes	28	chr17	43818586	43818611	.	-1	-1	chr17	43818610	43818611	rs17763596	rs115926048	FCTX	LRRC37A
chr17	43818610	43818611	Parkinson_s_disease	rs2942168	rs115926048	0.856929	yes	yes	28	chr17	43818586	43818611	.	-1	-1	chr17	43818610	43818611	rs17763596	rs115926048	CRBL	MAPT
chr17	43818610	43818611	Parkinson_s_disease	rs2942168	rs115926048	0.856929	yes	yes	28	chr17	43818586	43818611	.	-1	-1	chr17	43818610	43818611	rs17763634	rs115926048	FCTX	LRRC37A
chr17	43818610	43818611	Parkinson_s_disease	rs2942168	rs115926048	0.856929	yes	yes	28	chr17	43818586	43818611	.	-1	-1	chr17	43818610	43818611	rs17763634	rs115926048	CRBL	MAPT
chr17	43818610	43818611	Parkinson_s_disease	rs2942168	rs115926048	0.856929	yes	yes	28	chr17	43818586	43818611	.	-1	-1	chr17	43818610	43818611	rs12185233	rs115926048	FCTX	LRRC37A
chr17	43818610	43818611	Parkinson_s_disease	rs2942168	rs115926048	0.856929	yes	yes	28	chr17	43818586	43818611	.	-1	-1	chr17	43818610	43818611	rs12185233	rs115926048	CRBL	MAPT
chr17	43818610	43818611	Parkinson_s_disease	rs2942168	rs115926048	0.856929	yes	yes	28	chr17	43818586	43818611	.	-1	-1	chr17	43818610	43818611	rs12185268	rs115926048	CRBL	MAPT
chr17	43818610	43818611	Parkinson_s_disease	rs2942168	rs115926048	0.856929	yes	yes	28	chr17	43818586	43818611	.	-1	-1	chr17	43818610	43818611	rs12185268	rs115926048	FCTX	LRRC37A
chr17	43818610	43818611	Parkinson_s_disease	rs2942168	rs115926048	0.856929	yes	yes	28	chr17	43818586	43818611	.	-1	-1	chr17	43818610	43818611	rs12185235	rs115926048	CRBL	MAPT
chr17	43818610	43818611	Parkinson_s_disease	rs2942168	rs115926048	0.856929	yes	yes	28	chr17	43818586	43818611	.	-1	-1	chr17	43818610	43818611	rs12185235	rs115926048	FCTX	LRRC37A
chr17	43818610	43818611	Parkinson_s_disease	rs2942168	rs115926048	0.856929	yes	yes	28	chr17	43818586	43818611	.	-1	-1	chr17	43818610	43818611	rs11079725	rs115926048	FCTX	LRRC37A
chr17	43818610	43818611	Parkinson_s_disease	rs2942168	rs115926048	0.856929	yes	yes	28	chr17	43818586	43818611	.	-1	-1	chr17	43818610	43818611	rs11079725	rs115926048	CRBL	MAPT
chr17	43818610	43818611	Parkinson_s_disease	rs2942168	rs115926048	0.856929	yes	yes	28	chr17	43818586	43818611	.	-1	-1	chr17	43818610	43818611	rs12373123	rs115926048	CRBL	MAPT
chr17	43818610	43818611	Parkinson_s_disease	rs2942168	rs115926048	0.856929	yes	yes	28	chr17	43818586	43818611	.	-1	-1	chr17	43818610	43818611	rs12373123	rs115926048	FCTX	LRRC37A
chr17	43818610	43818611	Parkinson_s_disease	rs2942168	rs115926048	0.856929	yes	yes	28	chr17	43818586	43818611	.	-1	-1	chr17	43818610	43818611	rs12373139	rs115926048	FCTX	LRRC37A
chr17	43818610	43818611	Parkinson_s_disease	rs2942168	rs115926048	0.856929	yes	yes	28	chr17	43818586	43818611	.	-1	-1	chr17	43818610	43818611	rs12373139	rs115926048	CRBL	MAPT
chr17	43818610	43818611	Parkinson_s_disease	rs2942168	rs115926048	0.856929	yes	yes	28	chr17	43818586	43818611	.	-1	-1	chr17	43818610	43818611	rs12373142	rs115926048	CRBL	MAPT
chr17	43818610	43818611	Parkinson_s_disease	rs2942168	rs115926048	0.856929	yes	yes	28	chr17	43818586	43818611	.	-1	-1	chr17	43818610	43818611	rs12373142	rs115926048	FCTX	LRRC37A
chr17	43818610	43818611	Parkinson_s_disease	rs2942168	rs115926048	0.856929	yes	yes	28	chr17	43818586	43818611	.	-1	-1	chr17	43818610	43818611	rs12373124	rs115926048	FCTX	LRRC37A
chr17	43818610	43818611	Parkinson_s_disease	rs2942168	rs115926048	0.856929	yes	yes	28	chr17	43818586	43818611	.	-1	-1	chr17	43818610	43818611	rs12373124	rs115926048	FCTX	MAPT
chr17	43818610	43818611	Parkinson_s_disease	rs2942168	rs115926048	0.856929	yes	yes	28	chr17	43818586	43818611	.	-1	-1	chr17	43818610	43818611	rs12373124	rs115926048	CRBL	MAPT
chr17	43818610	43818611	Parkinson_s_disease	rs2942168	rs115926048	0.856929	yes	yes	28	chr17	43818586	43818611	.	-1	-1	chr17	43818610	43818611	rs12373168	rs115926048	CRBL	MAPT
chr17	43818610	43818611	Parkinson_s_disease	rs2942168	rs115926048	0.856929	yes	yes	28	chr17	43818586	43818611	.	-1	-1	chr17	43818610	43818611	rs12373168	rs115926048	FCTX	LRRC37A
chr17	43818610	43818611	Parkinson_s_disease	rs2942168	rs115926048	0.856929	yes	yes	28	chr17	43818586	43818611	.	-1	-1	chr17	43818610	43818611	rs17690661	rs115926048	CRBL	MAPT
chr17	43818610	43818611	Parkinson_s_disease	rs2942168	rs115926048	0.856929	yes	yes	28	chr17	43818586	43818611	.	-1	-1	chr17	43818610	43818611	rs17690661	rs115926048	FCTX	LRRC37A
chr17	43818610	43818611	Parkinson_s_disease	rs2942168	rs115926048	0.856929	yes	yes	28	chr17	43818586	43818611	.	-1	-1	chr17	43818610	43818611	rs17690679	rs115926048	CRBL	MAPT
chr17	43818610	43818611	Parkinson_s_disease	rs2942168	rs115926048	0.856929	yes	yes	28	chr17	43818586	43818611	.	-1	-1	chr17	43818610	43818611	rs17690679	rs115926048	FCTX	LRRC37A
chr17	43818610	43818611	Parkinson_s_disease	rs2942168	rs115926048	0.856929	yes	yes	28	chr17	43818586	43818611	.	-1	-1	chr17	43818610	43818611	rs17769490	rs115926048	FCTX	LRRC37A
chr17	43818610	43818611	Parkinson_s_disease	rs2942168	rs115926048	0.856929	yes	yes	28	chr17	43818586	43818611	.	-1	-1	chr17	43818610	43818611	rs17769490	rs115926048	CRBL	MAPT
chr17	43818610	43818611	Parkinson_s_disease	rs2942168	rs115926048	0.856929	yes	yes	28	chr17	43818586	43818611	.	-1	-1	chr17	43818610	43818611	rs17769552	rs115926048	FCTX	LRRC37A
chr17	43818610	43818611	Parkinson_s_disease	rs2942168	rs115926048	0.856929	yes	yes	28	chr17	43818586	43818611	.	-1	-1	chr17	43818610	43818611	rs17769552	rs115926048	CRBL	MAPT
chr17	43818610	43818611	Parkinson_s_disease	rs2942168	rs115926048	0.856929	yes	yes	28	chr17	43818586	43818611	.	-1	-1	chr17	43818610	43818611	rs885639	rs115926048	CRBL	MAPT
chr17	43818610	43818611	Parkinson_s_disease	rs2942168	rs115926048	0.856929	yes	yes	28	chr17	43818586	43818611	.	-1	-1	chr17	43818610	43818611	rs885639	rs115926048	FCTX	LRRC37A
chr17	43818610	43818611	Parkinson_s_disease	rs2942168	rs115926048	0.856929	yes	yes	28	chr17	43818586	43818611	.	-1	-1	chr17	43818610	43818611	rs2873269	rs115926048	FCTX	LRRC37A
chr17	43818610	43818611	Parkinson_s_disease	rs2942168	rs115926048	0.856929	yes	yes	28	chr17	43818586	43818611	.	-1	-1	chr17	43818610	43818611	rs2873269	rs115926048	CRBL	MAPT
chr17	43818610	43818611	Parkinson_s_disease	rs2942168	rs115926048	0.856929	yes	yes	28	chr17	43818586	43818611	.	-1	-1	chr17	43818610	43818611	rs10445368	rs115926048	CRBL	MAPT
chr17	43818610	43818611	Parkinson_s_disease	rs2942168	rs115926048	0.856929	yes	yes	28	chr17	43818586	43818611	.	-1	-1	chr17	43818610	43818611	rs10445368	rs115926048	FCTX	LRRC37A
chr17	43818610	43818611	Parkinson_s_disease	rs2942168	rs115926048	0.856929	yes	yes	28	chr17	43818586	43818611	.	-1	-1	chr17	43818610	43818611	rs10445335	rs115926048	CRBL	MAPT
chr17	43818610	43818611	Parkinson_s_disease	rs2942168	rs115926048	0.856929	yes	yes	28	chr17	43818586	43818611	.	-1	-1	chr17	43818610	43818611	rs10445335	rs115926048	FCTX	LRRC37A
chr17	43818610	43818611	Parkinson_s_disease	rs2942168	rs115926048	0.856929	yes	yes	28	chr17	43818586	43818611	.	-1	-1	chr17	43818610	43818611	rs10445370	rs115926048	CRBL	MAPT
chr17	43818610	43818611	Parkinson_s_disease	rs2942168	rs115926048	0.856929	yes	yes	28	chr17	43818586	43818611	.	-1	-1	chr17	43818610	43818611	rs10445370	rs115926048	FCTX	LRRC37A
chr17	43818610	43818611	Parkinson_s_disease	rs2942168	rs115926048	0.856929	yes	yes	28	chr17	43818586	43818611	.	-1	-1	chr17	43818610	43818611	rs12150516	rs115926048	CRBL	MAPT
chr17	43818610	43818611	Parkinson_s_disease	rs2942168	rs115926048	0.856929	yes	yes	28	chr17	43818586	43818611	.	-1	-1	chr17	43818610	43818611	rs12150516	rs115926048	FCTX	LRRC37A
chr17	43818610	43818611	Parkinson_s_disease	rs2942168	rs115926048	0.856929	yes	yes	28	chr17	43818586	43818611	.	-1	-1	chr17	43818610	43818611	rs1078830	rs115926048	FCTX	LRRC37A
chr17	43818610	43818611	Parkinson_s_disease	rs2942168	rs115926048	0.856929	yes	yes	28	chr17	43818586	43818611	.	-1	-1	chr17	43818610	43818611	rs1078830	rs115926048	CRBL	MAPT
chr17	43818610	43818611	Parkinson_s_disease	rs2942168	rs115926048	0.856929	yes	yes	28	chr17	43818586	43818611	.	-1	-1	chr17	43818610	43818611	rs2106784	rs115926048	CRBL	MAPT
chr17	43818610	43818611	Parkinson_s_disease	rs2942168	rs115926048	0.856929	yes	yes	28	chr17	43818586	43818611	.	-1	-1	chr17	43818610	43818611	rs2106784	rs115926048	FCTX	LRRC37A
chr17	43818610	43818611	Parkinson_s_disease	rs2942168	rs115926048	0.856929	yes	yes	28	chr17	43818586	43818611	.	-1	-1	chr17	43818610	43818611	rs2158072	rs115926048	FCTX	LRRC37A
chr17	43818610	43818611	Parkinson_s_disease	rs2942168	rs115926048	0.856929	yes	yes	28	chr17	43818586	43818611	.	-1	-1	chr17	43818610	43818611	rs2158072	rs115926048	CRBL	MAPT
chr17	43818610	43818611	Parkinson_s_disease	rs2942168	rs115926048	0.856929	yes	yes	28	chr17	43818586	43818611	.	-1	-1	chr17	43818610	43818611	rs10491140	rs115926048	FCTX	LRRC37A
chr17	43818610	43818611	Parkinson_s_disease	rs2942168	rs115926048	0.856929	yes	yes	28	chr17	43818586	43818611	.	-1	-1	chr17	43818610	43818611	rs10491140	rs115926048	CRBL	MAPT
chr17	43818610	43818611	Parkinson_s_disease	rs2942168	rs115926048	0.856929	yes	yes	28	chr17	43818586	43818611	.	-1	-1	chr17	43818610	43818611	rs2055794	rs115926048	FCTX	LRRC37A
chr17	43818610	43818611	Parkinson_s_disease	rs2942168	rs115926048	0.856929	yes	yes	28	chr17	43818586	43818611	.	-1	-1	chr17	43818610	43818611	rs2055794	rs115926048	CRBL	MAPT
chr17	43818610	43818611	Parkinson_s_disease	rs2942168	rs115926048	0.856929	yes	yes	28	chr17	43818586	43818611	.	-1	-1	chr17	43818610	43818611	rs916793	rs115926048	CRBL	MAPT
chr17	43818610	43818611	Parkinson_s_disease	rs2942168	rs115926048	0.856929	yes	yes	28	chr17	43818586	43818611	.	-1	-1	chr17	43818610	43818611	rs916793	rs115926048	FCTX	LRRC37A
chr17	43818610	43818611	Parkinson_s_disease	rs2942168	rs115926048	0.856929	yes	yes	28	chr17	43818586	43818611	.	-1	-1	chr17	43818610	43818611	rs4441322	rs115926048	CRBL	MAPT
chr17	43818610	43818611	Parkinson_s_disease	rs2942168	rs115926048	0.856929	yes	yes	28	chr17	43818586	43818611	.	-1	-1	chr17	43818610	43818611	rs4441322	rs115926048	FCTX	LRRC37A
chr17	43818610	43818611	Parkinson_s_disease	rs2942168	rs115926048	0.856929	yes	yes	28	chr17	43818586	43818611	.	-1	-1	chr17	43818610	43818611	rs17691328	rs115926048	FCTX	LRRC37A
chr17	43818610	43818611	Parkinson_s_disease	rs2942168	rs115926048	0.856929	yes	yes	28	chr17	43818586	43818611	.	-1	-1	chr17	43818610	43818611	rs17691328	rs115926048	CRBL	MAPT
chr17	43818610	43818611	Parkinson_s_disease	rs2942168	rs115926048	0.856929	yes	yes	28	chr17	43818586	43818611	.	-1	-1	chr17	43818610	43818611	rs2019822	rs115926048	CRBL	MAPT
chr17	43818610	43818611	Parkinson_s_disease	rs2942168	rs115926048	0.856929	yes	yes	28	chr17	43818586	43818611	.	-1	-1	chr17	43818610	43818611	rs2019822	rs115926048	FCTX	LRRC37A
chr17	43818610	43818611	Parkinson_s_disease	rs2942168	rs115926048	0.856929	yes	yes	28	chr17	43818586	43818611	.	-1	-1	chr17	43818610	43818611	rs17770108	rs115926048	FCTX	LRRC37A
chr17	43818610	43818611	Parkinson_s_disease	rs2942168	rs115926048	0.856929	yes	yes	28	chr17	43818586	43818611	.	-1	-1	chr17	43818610	43818611	rs17770108	rs115926048	CRBL	MAPT
chr17	43818610	43818611	Parkinson_s_disease	rs2942168	rs115926048	0.856929	yes	yes	28	chr17	43818586	43818611	.	-1	-1	chr17	43818610	43818611	rs17770120	rs115926048	CRBL	MAPT
chr17	43818610	43818611	Parkinson_s_disease	rs2942168	rs115926048	0.856929	yes	yes	28	chr17	43818586	43818611	.	-1	-1	chr17	43818610	43818611	rs17770120	rs115926048	FCTX	LRRC37A
chr17	43818610	43818611	Parkinson_s_disease	rs2942168	rs115926048	0.856929	yes	yes	28	chr17	43818586	43818611	.	-1	-1	chr17	43818610	43818611	rs17770150	rs115926048	FCTX	LRRC37A
chr17	43818610	43818611	Parkinson_s_disease	rs2942168	rs115926048	0.856929	yes	yes	28	chr17	43818586	43818611	.	-1	-1	chr17	43818610	43818611	rs17770150	rs115926048	CRBL	MAPT
chr17	43818610	43818611	Parkinson_s_disease	rs2942168	rs115926048	0.856929	yes	yes	28	chr17	43818586	43818611	.	-1	-1	chr17	43818610	43818611	rs17770186	rs115926048	FCTX	LRRC37A
chr17	43818610	43818611	Parkinson_s_disease	rs2942168	rs115926048	0.856929	yes	yes	28	chr17	43818586	43818611	.	-1	-1	chr17	43818610	43818611	rs17770186	rs115926048	CRBL	MAPT
chr17	43818610	43818611	Parkinson_s_disease	rs2942168	rs115926048	0.856929	yes	yes	28	chr17	43818586	43818611	.	-1	-1	chr17	43818610	43818611	rs17691449	rs115926048	CRBL	MAPT
chr17	43818610	43818611	Parkinson_s_disease	rs2942168	rs115926048	0.856929	yes	yes	28	chr17	43818586	43818611	.	-1	-1	chr17	43818610	43818611	rs17691449	rs115926048	FCTX	LRRC37A
chr17	43818610	43818611	Parkinson_s_disease	rs2942168	rs115926048	0.856929	yes	yes	28	chr17	43818586	43818611	.	-1	-1	chr17	43818610	43818611	rs17691466	rs115926048	FCTX	LRRC37A
chr17	43818610	43818611	Parkinson_s_disease	rs2942168	rs115926048	0.856929	yes	yes	28	chr17	43818586	43818611	.	-1	-1	chr17	43818610	43818611	rs17691466	rs115926048	CRBL	MAPT
chr17	43818610	43818611	Parkinson_s_disease	rs2942168	rs115926048	0.856929	yes	yes	28	chr17	43818586	43818611	.	-1	-1	chr17	43818610	43818611	rs17691508	rs115926048	FCTX	LRRC37A
chr17	43818610	43818611	Parkinson_s_disease	rs2942168	rs115926048	0.856929	yes	yes	28	chr17	43818586	43818611	.	-1	-1	chr17	43818610	43818611	rs17691508	rs115926048	CRBL	MAPT
chr17	43818610	43818611	Parkinson_s_disease	rs2942168	rs115926048	0.856929	yes	yes	28	chr17	43818586	43818611	.	-1	-1	chr17	43818610	43818611	rs17770296	rs115926048	CRBL	MAPT
chr17	43818610	43818611	Parkinson_s_disease	rs2942168	rs115926048	0.856929	yes	yes	28	chr17	43818586	43818611	.	-1	-1	chr17	43818610	43818611	rs17770296	rs115926048	FCTX	LRRC37A
chr17	43818610	43818611	Parkinson_s_disease	rs2942168	rs115926048	0.856929	yes	yes	28	chr17	43818586	43818611	.	-1	-1	chr17	43818610	43818611	rs17691556	rs115926048	FCTX	LRRC37A
chr17	43818610	43818611	Parkinson_s_disease	rs2942168	rs115926048	0.856929	yes	yes	28	chr17	43818586	43818611	.	-1	-1	chr17	43818610	43818611	rs17691556	rs115926048	CRBL	MAPT
chr17	43818610	43818611	Parkinson_s_disease	rs2942168	rs115926048	0.856929	yes	yes	28	chr17	43818586	43818611	.	-1	-1	chr17	43818610	43818611	rs17770337	rs115926048	CRBL	MAPT
chr17	43818610	43818611	Parkinson_s_disease	rs2942168	rs115926048	0.856929	yes	yes	28	chr17	43818586	43818611	.	-1	-1	chr17	43818610	43818611	rs17770337	rs115926048	FCTX	LRRC37A
chr17	43818610	43818611	Parkinson_s_disease	rs2942168	rs115926048	0.856929	yes	yes	28	chr17	43818586	43818611	.	-1	-1	chr17	43818610	43818611	rs17770343	rs115926048	CRBL	MAPT
chr17	43818610	43818611	Parkinson_s_disease	rs2942168	rs115926048	0.856929	yes	yes	28	chr17	43818586	43818611	.	-1	-1	chr17	43818610	43818611	rs17770343	rs115926048	FCTX	LRRC37A
chr17	43818610	43818611	Parkinson_s_disease	rs2942168	rs115926048	0.856929	yes	yes	28	chr17	43818586	43818611	.	-1	-1	chr17	43818610	43818611	rs17691610	rs115926048	FCTX	LRRC37A
chr17	43818610	43818611	Parkinson_s_disease	rs2942168	rs115926048	0.856929	yes	yes	28	chr17	43818586	43818611	.	-1	-1	chr17	43818610	43818611	rs17691610	rs115926048	CRBL	MAPT
chr17	43818610	43818611	Parkinson_s_disease	rs2942168	rs115926048	0.856929	yes	yes	28	chr17	43818586	43818611	.	-1	-1	chr17	43818610	43818611	rs1864325	rs115926048	FCTX	LRRC37A
chr17	43818610	43818611	Parkinson_s_disease	rs2942168	rs115926048	0.856929	yes	yes	28	chr17	43818586	43818611	.	-1	-1	chr17	43818610	43818611	rs1864325	rs115926048	CRBL	MAPT
chr17	43818610	43818611	Parkinson_s_disease	rs2942168	rs115926048	0.856929	yes	yes	28	chr17	43818586	43818611	.	-1	-1	chr17	43818610	43818611	rs1560310	rs115926048	FCTX	LRRC37A
chr17	43818610	43818611	Parkinson_s_disease	rs2942168	rs115926048	0.856929	yes	yes	28	chr17	43818586	43818611	.	-1	-1	chr17	43818610	43818611	rs1560310	rs115926048	CRBL	MAPT
chr17	43818610	43818611	Parkinson_s_disease	rs2942168	rs115926048	0.856929	yes	yes	28	chr17	43818586	43818611	.	-1	-1	chr17	43818610	43818611	rs2099151	rs115926048	FCTX	LRRC37A
chr17	43818610	43818611	Parkinson_s_disease	rs2942168	rs115926048	0.856929	yes	yes	28	chr17	43818586	43818611	.	-1	-1	chr17	43818610	43818611	rs2099151	rs115926048	CRBL	MAPT
chr17	43818610	43818611	Parkinson_s_disease	rs2942168	rs115926048	0.856929	yes	yes	28	chr17	43818586	43818611	.	-1	-1	chr17	43818610	43818611	rs2082068	rs115926048	CRBL	MAPT
chr17	43818610	43818611	Parkinson_s_disease	rs2942168	rs115926048	0.856929	yes	yes	28	chr17	43818586	43818611	.	-1	-1	chr17	43818610	43818611	rs2082068	rs115926048	FCTX	LRRC37A
chr17	43818610	43818611	Parkinson_s_disease	rs2942168	rs115926048	0.856929	yes	yes	28	chr17	43818586	43818611	.	-1	-1	chr17	43818610	43818611	rs1984937	rs115926048	FCTX	LRRC37A
chr17	43818610	43818611	Parkinson_s_disease	rs2942168	rs115926048	0.856929	yes	yes	28	chr17	43818586	43818611	.	-1	-1	chr17	43818610	43818611	rs1984937	rs115926048	CRBL	MAPT
chr17	43818610	43818611	Parkinson_s_disease	rs2942168	rs115926048	0.856929	yes	yes	28	chr17	43818586	43818611	.	-1	-1	chr17	43818610	43818611	rs17563965	rs115926048	FCTX	LRRC37A
chr17	43818610	43818611	Parkinson_s_disease	rs2942168	rs115926048	0.856929	yes	yes	28	chr17	43818586	43818611	.	-1	-1	chr17	43818610	43818611	rs17563965	rs115926048	CRBL	MAPT
chr17	43818610	43818611	Parkinson_s_disease	rs2942168	rs115926048	0.856929	yes	yes	28	chr17	43818586	43818611	.	-1	-1	chr17	43818610	43818611	rs17564020	rs115926048	FCTX	LRRC37A
chr17	43818610	43818611	Parkinson_s_disease	rs2942168	rs115926048	0.856929	yes	yes	28	chr17	43818586	43818611	.	-1	-1	chr17	43818610	43818611	rs17564020	rs115926048	CRBL	MAPT
chr17	43818610	43818611	Parkinson_s_disease	rs2942168	rs115926048	0.856929	yes	yes	28	chr17	43818586	43818611	.	-1	-1	chr17	43818610	43818611	rs17649518	rs115926048	CRBL	MAPT
chr17	43818610	43818611	Parkinson_s_disease	rs2942168	rs115926048	0.856929	yes	yes	28	chr17	43818586	43818611	.	-1	-1	chr17	43818610	43818611	rs17649518	rs115926048	FCTX	LRRC37A
chr17	43818610	43818611	Parkinson_s_disease	rs2942168	rs115926048	0.856929	yes	yes	28	chr17	43818586	43818611	.	-1	-1	chr17	43818610	43818611	rs17564153	rs115926048	CRBL	MAPT
chr17	43818610	43818611	Parkinson_s_disease	rs2942168	rs115926048	0.856929	yes	yes	28	chr17	43818586	43818611	.	-1	-1	chr17	43818610	43818611	rs17564153	rs115926048	FCTX	LRRC37A
chr17	43818610	43818611	Parkinson_s_disease	rs2942168	rs115926048	0.856929	yes	yes	28	chr17	43818586	43818611	.	-1	-1	chr17	43818610	43818611	rs17649641	rs115926048	CRBL	MAPT
chr17	43818610	43818611	Parkinson_s_disease	rs2942168	rs115926048	0.856929	yes	yes	28	chr17	43818586	43818611	.	-1	-1	chr17	43818610	43818611	rs17649641	rs115926048	FCTX	LRRC37A
chr17	43818610	43818611	Parkinson_s_disease	rs2942168	rs115926048	0.856929	yes	yes	28	chr17	43818586	43818611	.	-1	-1	chr17	43818610	43818611	rs17564223	rs115926048	CRBL	MAPT
chr17	43818610	43818611	Parkinson_s_disease	rs2942168	rs115926048	0.856929	yes	yes	28	chr17	43818586	43818611	.	-1	-1	chr17	43818610	43818611	rs17564223	rs115926048	FCTX	LRRC37A
chr17	43818610	43818611	Parkinson_s_disease	rs2942168	rs115926048	0.856929	yes	yes	28	chr17	43818586	43818611	.	-1	-1	chr17	43818610	43818611	rs17649700	rs115926048	FCTX	LRRC37A
chr17	43818610	43818611	Parkinson_s_disease	rs2942168	rs115926048	0.856929	yes	yes	28	chr17	43818586	43818611	.	-1	-1	chr17	43818610	43818611	rs17649700	rs115926048	CRBL	MAPT
chr17	43818610	43818611	Parkinson_s_disease	rs2942168	rs115926048	0.856929	yes	yes	28	chr17	43818586	43818611	.	-1	-1	chr17	43818610	43818611	rs1467969	rs115926048	FCTX	LRRC37A
chr17	43818610	43818611	Parkinson_s_disease	rs2942168	rs115926048	0.856929	yes	yes	28	chr17	43818586	43818611	.	-1	-1	chr17	43818610	43818611	rs1467969	rs115926048	CRBL	MAPT
chr17	43818610	43818611	Parkinson_s_disease	rs2942168	rs115926048	0.856929	yes	yes	28	chr17	43818586	43818611	.	-1	-1	chr17	43818610	43818611	rs1467970	rs115926048	CRBL	MAPT
chr17	43818610	43818611	Parkinson_s_disease	rs2942168	rs115926048	0.856929	yes	yes	28	chr17	43818586	43818611	.	-1	-1	chr17	43818610	43818611	rs1467970	rs115926048	FCTX	LRRC37A
chr17	43818610	43818611	Parkinson_s_disease	rs2942168	rs115926048	0.856929	yes	yes	28	chr17	43818586	43818611	.	-1	-1	chr17	43818610	43818611	rs767058	rs115926048	FCTX	LRRC37A
chr17	43818610	43818611	Parkinson_s_disease	rs2942168	rs115926048	0.856929	yes	yes	28	chr17	43818586	43818611	.	-1	-1	chr17	43818610	43818611	rs767058	rs115926048	CRBL	MAPT
chr17	43818610	43818611	Parkinson_s_disease	rs2942168	rs115926048	0.856929	yes	yes	28	chr17	43818586	43818611	.	-1	-1	chr17	43818610	43818611	rs767057	rs115926048	CRBL	MAPT
chr17	43818610	43818611	Parkinson_s_disease	rs2942168	rs115926048	0.856929	yes	yes	28	chr17	43818586	43818611	.	-1	-1	chr17	43818610	43818611	rs767057	rs115926048	FCTX	LRRC37A
chr17	43818610	43818611	Parkinson_s_disease	rs2942168	rs115926048	0.856929	yes	yes	28	chr17	43818586	43818611	.	-1	-1	chr17	43818610	43818611	rs767056	rs115926048	CRBL	MAPT
chr17	43818610	43818611	Parkinson_s_disease	rs2942168	rs115926048	0.856929	yes	yes	28	chr17	43818586	43818611	.	-1	-1	chr17	43818610	43818611	rs767056	rs115926048	FCTX	LRRC37A
chr17	43818610	43818611	Parkinson_s_disease	rs2942168	rs115926048	0.856929	yes	yes	28	chr17	43818586	43818611	.	-1	-1	chr17	43818610	43818611	rs767059	rs115926048	CRBL	MAPT
chr17	43818610	43818611	Parkinson_s_disease	rs2942168	rs115926048	0.856929	yes	yes	28	chr17	43818586	43818611	.	-1	-1	chr17	43818610	43818611	rs767059	rs115926048	FCTX	LRRC37A
chr17	43818610	43818611	Parkinson_s_disease	rs2942168	rs115926048	0.856929	yes	yes	28	chr17	43818586	43818611	.	-1	-1	chr17	43818610	43818611	rs8079501	rs115926048	FCTX	LRRC37A
chr17	43818610	43818611	Parkinson_s_disease	rs2942168	rs115926048	0.856929	yes	yes	28	chr17	43818586	43818611	.	-1	-1	chr17	43818610	43818611	rs8079501	rs115926048	CRBL	MAPT
chr17	43818610	43818611	Parkinson_s_disease	rs2942168	rs115926048	0.856929	yes	yes	28	chr17	43818586	43818611	.	-1	-1	chr17	43818610	43818611	rs8078495	rs115926048	CRBL	MAPT
chr17	43818610	43818611	Parkinson_s_disease	rs2942168	rs115926048	0.856929	yes	yes	28	chr17	43818586	43818611	.	-1	-1	chr17	43818610	43818611	rs8078495	rs115926048	FCTX	LRRC37A
chr17	43818610	43818611	Parkinson_s_disease	rs2942168	rs115926048	0.856929	yes	yes	28	chr17	43818586	43818611	.	-1	-1	chr17	43818610	43818611	rs17649866	rs115926048	CRBL	MAPT
chr17	43818610	43818611	Parkinson_s_disease	rs2942168	rs115926048	0.856929	yes	yes	28	chr17	43818586	43818611	.	-1	-1	chr17	43818610	43818611	rs17649866	rs115926048	FCTX	LRRC37A
chr17	43818610	43818611	Parkinson_s_disease	rs2942168	rs115926048	0.856929	yes	yes	28	chr17	43818586	43818611	.	-1	-1	chr17	43818610	43818611	rs17564493	rs115926048	CRBL	MAPT
chr17	43818610	43818611	Parkinson_s_disease	rs2942168	rs115926048	0.856929	yes	yes	28	chr17	43818586	43818611	.	-1	-1	chr17	43818610	43818611	rs17564493	rs115926048	FCTX	LRRC37A
chr17	43818610	43818611	Parkinson_s_disease	rs2942168	rs115926048	0.856929	yes	yes	28	chr17	43818586	43818611	.	-1	-1	chr17	43818610	43818611	rs17649918	rs115926048	FCTX	LRRC37A
chr17	43818610	43818611	Parkinson_s_disease	rs2942168	rs115926048	0.856929	yes	yes	28	chr17	43818586	43818611	.	-1	-1	chr17	43818610	43818611	rs17649918	rs115926048	CRBL	MAPT
chr17	43818610	43818611	Parkinson_s_disease	rs2942168	rs115926048	0.856929	yes	yes	28	chr17	43818586	43818611	.	-1	-1	chr17	43818610	43818611	rs17649954	rs115926048	CRBL	MAPT
chr17	43818610	43818611	Parkinson_s_disease	rs2942168	rs115926048	0.856929	yes	yes	28	chr17	43818586	43818611	.	-1	-1	chr17	43818610	43818611	rs17649954	rs115926048	FCTX	LRRC37A
chr17	43818610	43818611	Parkinson_s_disease	rs2942168	rs115926048	0.856929	yes	yes	28	chr17	43818586	43818611	.	-1	-1	chr17	43818610	43818611	rs17564619	rs115926048	CRBL	MAPT
chr17	43818610	43818611	Parkinson_s_disease	rs2942168	rs115926048	0.856929	yes	yes	28	chr17	43818586	43818611	.	-1	-1	chr17	43818610	43818611	rs17564619	rs115926048	FCTX	LRRC37A
chr17	43818610	43818611	Parkinson_s_disease	rs2942168	rs115926048	0.856929	yes	yes	28	chr17	43818586	43818611	.	-1	-1	chr17	43818610	43818611	rs17650063	rs115926048	FCTX	LRRC37A
chr17	43818610	43818611	Parkinson_s_disease	rs2942168	rs115926048	0.856929	yes	yes	28	chr17	43818586	43818611	.	-1	-1	chr17	43818610	43818611	rs17650063	rs115926048	CRBL	MAPT
chr17	43818610	43818611	Parkinson_s_disease	rs2942168	rs115926048	0.856929	yes	yes	28	chr17	43818586	43818611	.	-1	-1	chr17	43818610	43818611	rs17564780	rs115926048	CRBL	MAPT
chr17	43818610	43818611	Parkinson_s_disease	rs2942168	rs115926048	0.856929	yes	yes	28	chr17	43818586	43818611	.	-1	-1	chr17	43818610	43818611	rs17564780	rs115926048	FCTX	LRRC37A
chr17	43818610	43818611	Parkinson_s_disease	rs2942168	rs115926048	0.856929	yes	yes	28	chr17	43818586	43818611	.	-1	-1	chr17	43818610	43818611	rs7501759	rs115926048	CRBL	MAPT
chr17	43818610	43818611	Parkinson_s_disease	rs2942168	rs115926048	0.856929	yes	yes	28	chr17	43818586	43818611	.	-1	-1	chr17	43818610	43818611	rs7501759	rs115926048	FCTX	LRRC37A
chr17	43818610	43818611	Parkinson_s_disease	rs2942168	rs115926048	0.856929	yes	yes	28	chr17	43818586	43818611	.	-1	-1	chr17	43818610	43818611	rs2316782	rs115926048	FCTX	LRRC37A
chr17	43818610	43818611	Parkinson_s_disease	rs2942168	rs115926048	0.856929	yes	yes	28	chr17	43818586	43818611	.	-1	-1	chr17	43818610	43818611	rs2316782	rs115926048	CRBL	MAPT
chr17	43818610	43818611	Parkinson_s_disease	rs2942168	rs115926048	0.856929	yes	yes	28	chr17	43818586	43818611	.	-1	-1	chr17	43818610	43818611	rs2316783	rs115926048	CRBL	MAPT
chr17	43818610	43818611	Parkinson_s_disease	rs2942168	rs115926048	0.856929	yes	yes	28	chr17	43818586	43818611	.	-1	-1	chr17	43818610	43818611	rs2316783	rs115926048	FCTX	LRRC37A
chr17	43818610	43818611	Parkinson_s_disease	rs2942168	rs115926048	0.856929	yes	yes	28	chr17	43818586	43818611	.	-1	-1	chr17	43818610	43818611	rs17564871	rs115926048	FCTX	LRRC37A
chr17	43818610	43818611	Parkinson_s_disease	rs2942168	rs115926048	0.856929	yes	yes	28	chr17	43818586	43818611	.	-1	-1	chr17	43818610	43818611	rs17564871	rs115926048	CRBL	MAPT
chr17	43818610	43818611	Parkinson_s_disease	rs2942168	rs115926048	0.856929	yes	yes	28	chr17	43818586	43818611	.	-1	-1	chr17	43818610	43818611	rs17564983	rs115926048	FCTX	LRRC37A
chr17	43818610	43818611	Parkinson_s_disease	rs2942168	rs115926048	0.856929	yes	yes	28	chr17	43818586	43818611	.	-1	-1	chr17	43818610	43818611	rs17564983	rs115926048	CRBL	MAPT
chr17	43818610	43818611	Parkinson_s_disease	rs2942168	rs115926048	0.856929	yes	yes	28	chr17	43818586	43818611	.	-1	-1	chr17	43818610	43818611	rs17650335	rs115926048	FCTX	LRRC37A
chr17	43818610	43818611	Parkinson_s_disease	rs2942168	rs115926048	0.856929	yes	yes	28	chr17	43818586	43818611	.	-1	-1	chr17	43818610	43818611	rs17650335	rs115926048	CRBL	MAPT
chr17	43818610	43818611	Parkinson_s_disease	rs2942168	rs115926048	0.856929	yes	yes	28	chr17	43818586	43818611	.	-1	-1	chr17	43818610	43818611	rs17565025	rs115926048	FCTX	LRRC37A
chr17	43818610	43818611	Parkinson_s_disease	rs2942168	rs115926048	0.856929	yes	yes	28	chr17	43818586	43818611	.	-1	-1	chr17	43818610	43818611	rs17565025	rs115926048	CRBL	MAPT
chr17	43818610	43818611	Parkinson_s_disease	rs2942168	rs115926048	0.856929	yes	yes	28	chr17	43818586	43818611	.	-1	-1	chr17	43818610	43818611	rs17650381	rs115926048	FCTX	LRRC37A
chr17	43818610	43818611	Parkinson_s_disease	rs2942168	rs115926048	0.856929	yes	yes	28	chr17	43818586	43818611	.	-1	-1	chr17	43818610	43818611	rs17650381	rs115926048	CRBL	MAPT
chr17	43818610	43818611	Parkinson_s_disease	rs2942168	rs115926048	0.856929	yes	yes	28	chr17	43818586	43818611	.	-1	-1	chr17	43818610	43818611	rs17650417	rs115926048	FCTX	LRRC37A
chr17	43818610	43818611	Parkinson_s_disease	rs2942168	rs115926048	0.856929	yes	yes	28	chr17	43818586	43818611	.	-1	-1	chr17	43818610	43818611	rs17650417	rs115926048	CRBL	MAPT
chr17	43818610	43818611	Parkinson_s_disease	rs2942168	rs115926048	0.856929	yes	yes	28	chr17	43818586	43818611	.	-1	-1	chr17	43818610	43818611	rs12150111	rs115926048	CRBL	MAPT
chr17	43818610	43818611	Parkinson_s_disease	rs2942168	rs115926048	0.856929	yes	yes	28	chr17	43818586	43818611	.	-1	-1	chr17	43818610	43818611	rs12150111	rs115926048	FCTX	LRRC37A
chr17	43818610	43818611	Parkinson_s_disease	rs2942168	rs115926048	0.856929	yes	yes	28	chr17	43818586	43818611	.	-1	-1	chr17	43818610	43818611	rs12150460	rs115926048	FCTX	LRRC37A
chr17	43818610	43818611	Parkinson_s_disease	rs2942168	rs115926048	0.856929	yes	yes	28	chr17	43818586	43818611	.	-1	-1	chr17	43818610	43818611	rs12150460	rs115926048	CRBL	MAPT
chr17	43818610	43818611	Parkinson_s_disease	rs2942168	rs115926048	0.856929	yes	yes	28	chr17	43818586	43818611	.	-1	-1	chr17	43818610	43818611	rs12150195	rs115926048	FCTX	LRRC37A
chr17	43818610	43818611	Parkinson_s_disease	rs2942168	rs115926048	0.856929	yes	yes	28	chr17	43818586	43818611	.	-1	-1	chr17	43818610	43818611	rs12150195	rs115926048	CRBL	MAPT
chr17	43818610	43818611	Parkinson_s_disease	rs2942168	rs115926048	0.856929	yes	yes	28	chr17	43818586	43818611	.	-1	-1	chr17	43818610	43818611	rs12150229	rs115926048	FCTX	LRRC37A
chr17	43818610	43818611	Parkinson_s_disease	rs2942168	rs115926048	0.856929	yes	yes	28	chr17	43818586	43818611	.	-1	-1	chr17	43818610	43818611	rs12150229	rs115926048	CRBL	MAPT
chr17	43818610	43818611	Parkinson_s_disease	rs2942168	rs115926048	0.856929	yes	yes	28	chr17	43818586	43818611	.	-1	-1	chr17	43818610	43818611	rs12150230	rs115926048	CRBL	MAPT
chr17	43818610	43818611	Parkinson_s_disease	rs2942168	rs115926048	0.856929	yes	yes	28	chr17	43818586	43818611	.	-1	-1	chr17	43818610	43818611	rs12150230	rs115926048	FCTX	LRRC37A
chr17	43818610	43818611	Parkinson_s_disease	rs2942168	rs115926048	0.856929	yes	yes	28	chr17	43818586	43818611	.	-1	-1	chr17	43818610	43818611	rs12150576	rs115926048	FCTX	LRRC37A
chr17	43818610	43818611	Parkinson_s_disease	rs2942168	rs115926048	0.856929	yes	yes	28	chr17	43818586	43818611	.	-1	-1	chr17	43818610	43818611	rs12150576	rs115926048	CRBL	MAPT
chr17	43818610	43818611	Parkinson_s_disease	rs2942168	rs115926048	0.856929	yes	yes	28	chr17	43818586	43818611	.	-1	-1	chr17	43818610	43818611	rs12150235	rs115926048	CRBL	MAPT
chr17	43818610	43818611	Parkinson_s_disease	rs2942168	rs115926048	0.856929	yes	yes	28	chr17	43818586	43818611	.	-1	-1	chr17	43818610	43818611	rs12150235	rs115926048	FCTX	LRRC37A
chr17	43818610	43818611	Parkinson_s_disease	rs2942168	rs115926048	0.856929	yes	yes	28	chr17	43818586	43818611	.	-1	-1	chr17	43818610	43818611	rs12150242	rs115926048	FCTX	LRRC37A
chr17	43818610	43818611	Parkinson_s_disease	rs2942168	rs115926048	0.856929	yes	yes	28	chr17	43818586	43818611	.	-1	-1	chr17	43818610	43818611	rs12150242	rs115926048	CRBL	MAPT
chr17	43818610	43818611	Parkinson_s_disease	rs2942168	rs115926048	0.856929	yes	yes	28	chr17	43818586	43818611	.	-1	-1	chr17	43818610	43818611	rs12150104	rs115926048	FCTX	LRRC37A
chr17	43818610	43818611	Parkinson_s_disease	rs2942168	rs115926048	0.856929	yes	yes	28	chr17	43818586	43818611	.	-1	-1	chr17	43818610	43818611	rs12150104	rs115926048	CRBL	MAPT
chr17	43818610	43818611	Parkinson_s_disease	rs393152	rs115926048	0.850364	yes	yes	15.699	chr17	43818586	43818611	.	-1	-1	chr17	43818610	43818611	rs1396862	rs115926048	CRBL	MAPT
chr17	43818610	43818611	Parkinson_s_disease	rs393152	rs115926048	0.850364	yes	yes	15.699	chr17	43818586	43818611	.	-1	-1	chr17	43818610	43818611	rs1396862	rs115926048	FCTX	LRRC37A
chr17	43818610	43818611	Parkinson_s_disease	rs393152	rs115926048	0.850364	yes	yes	15.699	chr17	43818586	43818611	.	-1	-1	chr17	43818610	43818611	rs16940665	rs115926048	CRBL	MAPT
chr17	43818610	43818611	Parkinson_s_disease	rs393152	rs115926048	0.850364	yes	yes	15.699	chr17	43818586	43818611	.	-1	-1	chr17	43818610	43818611	rs16940665	rs115926048	FCTX	LRRC37A
chr17	43818610	43818611	Parkinson_s_disease	rs393152	rs115926048	0.850364	yes	yes	15.699	chr17	43818586	43818611	.	-1	-1	chr17	43818610	43818611	rs16940674	rs115926048	CRBL	MAPT
chr17	43818610	43818611	Parkinson_s_disease	rs393152	rs115926048	0.850364	yes	yes	15.699	chr17	43818586	43818611	.	-1	-1	chr17	43818610	43818611	rs16940674	rs115926048	FCTX	LRRC37A
chr17	43818610	43818611	Parkinson_s_disease	rs393152	rs115926048	0.850364	yes	yes	15.699	chr17	43818586	43818611	.	-1	-1	chr17	43818610	43818611	rs17426174	rs115926048	CRBL	MAPT
chr17	43818610	43818611	Parkinson_s_disease	rs393152	rs115926048	0.850364	yes	yes	15.699	chr17	43818586	43818611	.	-1	-1	chr17	43818610	43818611	rs17426174	rs115926048	FCTX	LRRC37A
chr17	43818610	43818611	Parkinson_s_disease	rs393152	rs115926048	0.850364	yes	yes	15.699	chr17	43818586	43818611	.	-1	-1	chr17	43818610	43818611	rs17689471	rs115926048	CRBL	MAPT
chr17	43818610	43818611	Parkinson_s_disease	rs393152	rs115926048	0.850364	yes	yes	15.699	chr17	43818586	43818611	.	-1	-1	chr17	43818610	43818611	rs17689471	rs115926048	FCTX	LRRC37A
chr17	43818610	43818611	Parkinson_s_disease	rs393152	rs115926048	0.850364	yes	yes	15.699	chr17	43818586	43818611	.	-1	-1	chr17	43818610	43818611	rs17689653	rs115926048	CRBL	MAPT
chr17	43818610	43818611	Parkinson_s_disease	rs393152	rs115926048	0.850364	yes	yes	15.699	chr17	43818586	43818611	.	-1	-1	chr17	43818610	43818611	rs17689653	rs115926048	FCTX	LRRC37A
chr17	43818610	43818611	Parkinson_s_disease	rs393152	rs115926048	0.850364	yes	yes	15.699	chr17	43818586	43818611	.	-1	-1	chr17	43818610	43818611	rs17689824	rs115926048	FCTX	LRRC37A
chr17	43818610	43818611	Parkinson_s_disease	rs393152	rs115926048	0.850364	yes	yes	15.699	chr17	43818586	43818611	.	-1	-1	chr17	43818610	43818611	rs17689824	rs115926048	CRBL	MAPT
chr17	43818610	43818611	Parkinson_s_disease	rs393152	rs115926048	0.850364	yes	yes	15.699	chr17	43818586	43818611	.	-1	-1	chr17	43818610	43818611	rs17689882	rs115926048	CRBL	MAPT
chr17	43818610	43818611	Parkinson_s_disease	rs393152	rs115926048	0.850364	yes	yes	15.699	chr17	43818586	43818611	.	-1	-1	chr17	43818610	43818611	rs17689882	rs115926048	FCTX	LRRC37A
chr17	43818610	43818611	Parkinson_s_disease	rs393152	rs115926048	0.850364	yes	yes	15.699	chr17	43818586	43818611	.	-1	-1	chr17	43818610	43818611	rs17689918	rs115926048	FCTX	LRRC37A
chr17	43818610	43818611	Parkinson_s_disease	rs393152	rs115926048	0.850364	yes	yes	15.699	chr17	43818586	43818611	.	-1	-1	chr17	43818610	43818611	rs17689918	rs115926048	CRBL	MAPT
chr17	43818610	43818611	Parkinson_s_disease	rs393152	rs115926048	0.850364	yes	yes	15.699	chr17	43818586	43818611	.	-1	-1	chr17	43818610	43818611	rs17762769	rs115926048	CRBL	MAPT
chr17	43818610	43818611	Parkinson_s_disease	rs393152	rs115926048	0.850364	yes	yes	15.699	chr17	43818586	43818611	.	-1	-1	chr17	43818610	43818611	rs17762769	rs115926048	FCTX	LRRC37A
chr17	43818610	43818611	Parkinson_s_disease	rs393152	rs115926048	0.850364	yes	yes	15.699	chr17	43818586	43818611	.	-1	-1	chr17	43818610	43818611	rs17762954	rs115926048	FCTX	LRRC37A
chr17	43818610	43818611	Parkinson_s_disease	rs393152	rs115926048	0.850364	yes	yes	15.699	chr17	43818586	43818611	.	-1	-1	chr17	43818610	43818611	rs17762954	rs115926048	CRBL	MAPT
chr17	43818610	43818611	Parkinson_s_disease	rs393152	rs115926048	0.850364	yes	yes	15.699	chr17	43818586	43818611	.	-1	-1	chr17	43818610	43818611	rs17763086	rs115926048	FCTX	LRRC37A
chr17	43818610	43818611	Parkinson_s_disease	rs393152	rs115926048	0.850364	yes	yes	15.699	chr17	43818586	43818611	.	-1	-1	chr17	43818610	43818611	rs17763086	rs115926048	CRBL	MAPT
chr17	43818610	43818611	Parkinson_s_disease	rs393152	rs115926048	0.850364	yes	yes	15.699	chr17	43818586	43818611	.	-1	-1	chr17	43818610	43818611	rs1876829	rs115926048	CRBL	MAPT
chr17	43818610	43818611	Parkinson_s_disease	rs393152	rs115926048	0.850364	yes	yes	15.699	chr17	43818586	43818611	.	-1	-1	chr17	43818610	43818611	rs1876829	rs115926048	FCTX	LRRC37A
chr17	43818610	43818611	Parkinson_s_disease	rs393152	rs115926048	0.850364	yes	yes	15.699	chr17	43818586	43818611	.	-1	-1	chr17	43818610	43818611	rs1876831	rs115926048	FCTX	LRRC37A
chr17	43818610	43818611	Parkinson_s_disease	rs393152	rs115926048	0.850364	yes	yes	15.699	chr17	43818586	43818611	.	-1	-1	chr17	43818610	43818611	rs1876831	rs115926048	CRBL	MAPT
chr17	43818610	43818611	Parkinson_s_disease	rs393152	rs115926048	0.850364	yes	yes	15.699	chr17	43818586	43818611	.	-1	-1	chr17	43818610	43818611	rs1912151	rs115926048	FCTX	LRRC37A
chr17	43818610	43818611	Parkinson_s_disease	rs393152	rs115926048	0.850364	yes	yes	15.699	chr17	43818586	43818611	.	-1	-1	chr17	43818610	43818611	rs1912151	rs115926048	CRBL	MAPT
chr17	43818610	43818611	Parkinson_s_disease	rs393152	rs115926048	0.850364	yes	yes	15.699	chr17	43818586	43818611	.	-1	-1	chr17	43818610	43818611	rs4277389	rs115926048	FCTX	LRRC37A
chr17	43818610	43818611	Parkinson_s_disease	rs393152	rs115926048	0.850364	yes	yes	15.699	chr17	43818586	43818611	.	-1	-1	chr17	43818610	43818611	rs4277389	rs115926048	CRBL	MAPT
chr17	43818610	43818611	Parkinson_s_disease	rs393152	rs115926048	0.850364	yes	yes	15.699	chr17	43818586	43818611	.	-1	-1	chr17	43818610	43818611	rs4566211	rs115926048	FCTX	LRRC37A
chr17	43818610	43818611	Parkinson_s_disease	rs393152	rs115926048	0.850364	yes	yes	15.699	chr17	43818586	43818611	.	-1	-1	chr17	43818610	43818611	rs4566211	rs115926048	CRBL	MAPT
chr17	43818610	43818611	Parkinson_s_disease	rs393152	rs115926048	0.850364	yes	yes	15.699	chr17	43818586	43818611	.	-1	-1	chr17	43818610	43818611	rs4640231	rs115926048	CRBL	MAPT
chr17	43818610	43818611	Parkinson_s_disease	rs393152	rs115926048	0.850364	yes	yes	15.699	chr17	43818586	43818611	.	-1	-1	chr17	43818610	43818611	rs4640231	rs115926048	FCTX	LRRC37A
chr17	43818610	43818611	Parkinson_s_disease	rs393152	rs115926048	0.850364	yes	yes	15.699	chr17	43818586	43818611	.	-1	-1	chr17	43818610	43818611	rs8072451	rs115926048	FCTX	LRRC37A
chr17	43818610	43818611	Parkinson_s_disease	rs393152	rs115926048	0.850364	yes	yes	15.699	chr17	43818586	43818611	.	-1	-1	chr17	43818610	43818611	rs8072451	rs115926048	CRBL	MAPT
chr17	43818610	43818611	Parkinson_s_disease	rs393152	rs115926048	0.850364	yes	yes	15.699	chr17	43818586	43818611	.	-1	-1	chr17	43818610	43818611	rs878886	rs115926048	FCTX	LRRC37A
chr17	43818610	43818611	Parkinson_s_disease	rs393152	rs115926048	0.850364	yes	yes	15.699	chr17	43818586	43818611	.	-1	-1	chr17	43818610	43818611	rs878886	rs115926048	CRBL	MAPT
chr17	43818610	43818611	Parkinson_s_disease	rs393152	rs115926048	0.850364	yes	yes	15.699	chr17	43818586	43818611	.	-1	-1	chr17	43818610	43818611	rs878887	rs115926048	FCTX	LRRC37A
chr17	43818610	43818611	Parkinson_s_disease	rs393152	rs115926048	0.850364	yes	yes	15.699	chr17	43818586	43818611	.	-1	-1	chr17	43818610	43818611	rs878887	rs115926048	CRBL	MAPT
chr17	43818610	43818611	Parkinson_s_disease	rs393152	rs115926048	0.850364	yes	yes	15.699	chr17	43818586	43818611	.	-1	-1	chr17	43818610	43818611	rs418891	rs115926048	CRBL	MAPT
chr17	43818610	43818611	Parkinson_s_disease	rs393152	rs115926048	0.850364	yes	yes	15.699	chr17	43818586	43818611	.	-1	-1	chr17	43818610	43818611	rs418891	rs115926048	FCTX	LRRC37A
chr17	43818610	43818611	Parkinson_s_disease	rs393152	rs115926048	0.850364	yes	yes	15.699	chr17	43818586	43818611	.	-1	-1	chr17	43818610	43818611	rs383241	rs115926048	CRBL	MAPT
chr17	43818610	43818611	Parkinson_s_disease	rs393152	rs115926048	0.850364	yes	yes	15.699	chr17	43818586	43818611	.	-1	-1	chr17	43818610	43818611	rs383241	rs115926048	FCTX	LRRC37A
chr17	43818610	43818611	Parkinson_s_disease	rs393152	rs115926048	0.850364	yes	yes	15.699	chr17	43818586	43818611	.	-1	-1	chr17	43818610	43818611	rs436667	rs115926048	CRBL	MAPT
chr17	43818610	43818611	Parkinson_s_disease	rs393152	rs115926048	0.850364	yes	yes	15.699	chr17	43818586	43818611	.	-1	-1	chr17	43818610	43818611	rs436667	rs115926048	FCTX	LRRC37A
chr17	43818610	43818611	Parkinson_s_disease	rs393152	rs115926048	0.850364	yes	yes	15.699	chr17	43818586	43818611	.	-1	-1	chr17	43818610	43818611	rs2942169	rs115926048	CRBL	MAPT
chr17	43818610	43818611	Parkinson_s_disease	rs393152	rs115926048	0.850364	yes	yes	15.699	chr17	43818586	43818611	.	-1	-1	chr17	43818610	43818611	rs2942169	rs115926048	FCTX	LRRC37A
chr17	43818610	43818611	Parkinson_s_disease	rs393152	rs115926048	0.850364	yes	yes	15.699	chr17	43818586	43818611	.	-1	-1	chr17	43818610	43818611	rs241044	rs115926048	FCTX	LRRC37A
chr17	43818610	43818611	Parkinson_s_disease	rs393152	rs115926048	0.850364	yes	yes	15.699	chr17	43818586	43818611	.	-1	-1	chr17	43818610	43818611	rs241044	rs115926048	CRBL	MAPT
chr17	43818610	43818611	Parkinson_s_disease	rs393152	rs115926048	0.850364	yes	yes	15.699	chr17	43818586	43818611	.	-1	-1	chr17	43818610	43818611	rs241041	rs115926048	CRBL	MAPT
chr17	43818610	43818611	Parkinson_s_disease	rs393152	rs115926048	0.850364	yes	yes	15.699	chr17	43818586	43818611	.	-1	-1	chr17	43818610	43818611	rs241041	rs115926048	FCTX	LRRC37A
chr17	43818610	43818611	Parkinson_s_disease	rs393152	rs115926048	0.850364	yes	yes	15.699	chr17	43818586	43818611	.	-1	-1	chr17	43818610	43818611	rs241039	rs115926048	FCTX	LRRC37A
chr17	43818610	43818611	Parkinson_s_disease	rs393152	rs115926048	0.850364	yes	yes	15.699	chr17	43818586	43818611	.	-1	-1	chr17	43818610	43818611	rs241039	rs115926048	CRBL	MAPT
chr17	43818610	43818611	Parkinson_s_disease	rs393152	rs115926048	0.850364	yes	yes	15.699	chr17	43818586	43818611	.	-1	-1	chr17	43818610	43818611	rs2942168	rs115926048	CRBL	MAPT
chr17	43818610	43818611	Parkinson_s_disease	rs393152	rs115926048	0.850364	yes	yes	15.699	chr17	43818586	43818611	.	-1	-1	chr17	43818610	43818611	rs2942168	rs115926048	FCTX	LRRC37A
chr17	43818610	43818611	Parkinson_s_disease	rs393152	rs115926048	0.850364	yes	yes	15.699	chr17	43818586	43818611	.	-1	-1	chr17	43818610	43818611	rs2942167	rs115926048	FCTX	LRRC37A
chr17	43818610	43818611	Parkinson_s_disease	rs393152	rs115926048	0.850364	yes	yes	15.699	chr17	43818586	43818611	.	-1	-1	chr17	43818610	43818611	rs2942167	rs115926048	CRBL	MAPT
chr17	43818610	43818611	Parkinson_s_disease	rs393152	rs115926048	0.850364	yes	yes	15.699	chr17	43818586	43818611	.	-1	-1	chr17	43818610	43818611	rs413778	rs115926048	FCTX	LRRC37A
chr17	43818610	43818611	Parkinson_s_disease	rs393152	rs115926048	0.850364	yes	yes	15.699	chr17	43818586	43818611	.	-1	-1	chr17	43818610	43818611	rs413778	rs115926048	CRBL	MAPT
chr17	43818610	43818611	Parkinson_s_disease	rs393152	rs115926048	0.850364	yes	yes	15.699	chr17	43818586	43818611	.	-1	-1	chr17	43818610	43818611	rs389217	rs115926048	CRBL	MAPT
chr17	43818610	43818611	Parkinson_s_disease	rs393152	rs115926048	0.850364	yes	yes	15.699	chr17	43818586	43818611	.	-1	-1	chr17	43818610	43818611	rs389217	rs115926048	FCTX	LRRC37A
chr17	43818610	43818611	Parkinson_s_disease	rs393152	rs115926048	0.850364	yes	yes	15.699	chr17	43818586	43818611	.	-1	-1	chr17	43818610	43818611	rs439558	rs115926048	CRBL	MAPT
chr17	43818610	43818611	Parkinson_s_disease	rs393152	rs115926048	0.850364	yes	yes	15.699	chr17	43818586	43818611	.	-1	-1	chr17	43818610	43818611	rs439558	rs115926048	FCTX	LRRC37A
chr17	43818610	43818611	Parkinson_s_disease	rs393152	rs115926048	0.850364	yes	yes	15.699	chr17	43818586	43818611	.	-1	-1	chr17	43818610	43818611	rs393152	rs115926048	FCTX	LRRC37A
chr17	43818610	43818611	Parkinson_s_disease	rs393152	rs115926048	0.850364	yes	yes	15.699	chr17	43818586	43818611	.	-1	-1	chr17	43818610	43818611	rs393152	rs115926048	FCTX	BC019018
chr17	43818610	43818611	Parkinson_s_disease	rs393152	rs115926048	0.850364	yes	yes	15.699	chr17	43818586	43818611	.	-1	-1	chr17	43818610	43818611	rs393152	rs115926048	FCTX	-
chr17	43818610	43818611	Parkinson_s_disease	rs393152	rs115926048	0.850364	yes	yes	15.699	chr17	43818586	43818611	.	-1	-1	chr17	43818610	43818611	rs393152	rs115926048	FCTX	LRRC37A2
chr17	43818610	43818611	Parkinson_s_disease	rs393152	rs115926048	0.850364	yes	yes	15.699	chr17	43818586	43818611	.	-1	-1	chr17	43818610	43818611	rs393152	rs115926048	CRBL	MAPT
chr17	43818610	43818611	Parkinson_s_disease	rs393152	rs115926048	0.850364	yes	yes	15.699	chr17	43818586	43818611	.	-1	-1	chr17	43818610	43818611	rs2942164	rs115926048	FCTX	LRRC37A
chr17	43818610	43818611	Parkinson_s_disease	rs393152	rs115926048	0.850364	yes	yes	15.699	chr17	43818586	43818611	.	-1	-1	chr17	43818610	43818611	rs2942164	rs115926048	CRBL	MAPT
chr17	43818610	43818611	Parkinson_s_disease	rs393152	rs115926048	0.850364	yes	yes	15.699	chr17	43818586	43818611	.	-1	-1	chr17	43818610	43818611	rs413917	rs115926048	CRBL	MAPT
chr17	43818610	43818611	Parkinson_s_disease	rs393152	rs115926048	0.850364	yes	yes	15.699	chr17	43818586	43818611	.	-1	-1	chr17	43818610	43818611	rs413917	rs115926048	FCTX	LRRC37A
chr17	43818610	43818611	Parkinson_s_disease	rs393152	rs115926048	0.850364	yes	yes	15.699	chr17	43818586	43818611	.	-1	-1	chr17	43818610	43818611	rs3418	rs115926048	FCTX	LRRC37A
chr17	43818610	43818611	Parkinson_s_disease	rs393152	rs115926048	0.850364	yes	yes	15.699	chr17	43818586	43818611	.	-1	-1	chr17	43818610	43818611	rs3418	rs115926048	CRBL	MAPT
chr17	43818610	43818611	Parkinson_s_disease	rs393152	rs115926048	0.850364	yes	yes	15.699	chr17	43818586	43818611	.	-1	-1	chr17	43818610	43818611	rs449501	rs115926048	FCTX	LRRC37A
chr17	43818610	43818611	Parkinson_s_disease	rs393152	rs115926048	0.850364	yes	yes	15.699	chr17	43818586	43818611	.	-1	-1	chr17	43818610	43818611	rs449501	rs115926048	CRBL	MAPT
chr17	43818610	43818611	Parkinson_s_disease	rs393152	rs115926048	0.850364	yes	yes	15.699	chr17	43818586	43818611	.	-1	-1	chr17	43818610	43818611	rs448830	rs115926048	FCTX	LRRC37A
chr17	43818610	43818611	Parkinson_s_disease	rs393152	rs115926048	0.850364	yes	yes	15.699	chr17	43818586	43818611	.	-1	-1	chr17	43818610	43818611	rs448830	rs115926048	CRBL	MAPT
chr17	43818610	43818611	Parkinson_s_disease	rs393152	rs115926048	0.850364	yes	yes	15.699	chr17	43818586	43818611	.	-1	-1	chr17	43818610	43818611	rs434428	rs115926048	CRBL	MAPT
chr17	43818610	43818611	Parkinson_s_disease	rs393152	rs115926048	0.850364	yes	yes	15.699	chr17	43818586	43818611	.	-1	-1	chr17	43818610	43818611	rs434428	rs115926048	FCTX	LRRC37A
chr17	43818610	43818611	Parkinson_s_disease	rs393152	rs115926048	0.850364	yes	yes	15.699	chr17	43818586	43818611	.	-1	-1	chr17	43818610	43818611	rs385691	rs115926048	FCTX	LRRC37A
chr17	43818610	43818611	Parkinson_s_disease	rs393152	rs115926048	0.850364	yes	yes	15.699	chr17	43818586	43818611	.	-1	-1	chr17	43818610	43818611	rs385691	rs115926048	CRBL	MAPT
chr17	43818610	43818611	Parkinson_s_disease	rs393152	rs115926048	0.850364	yes	yes	15.699	chr17	43818586	43818611	.	-1	-1	chr17	43818610	43818611	rs455028	rs115926048	FCTX	LRRC37A
chr17	43818610	43818611	Parkinson_s_disease	rs393152	rs115926048	0.850364	yes	yes	15.699	chr17	43818586	43818611	.	-1	-1	chr17	43818610	43818611	rs455028	rs115926048	CRBL	MAPT
chr17	43818610	43818611	Parkinson_s_disease	rs393152	rs115926048	0.850364	yes	yes	15.699	chr17	43818586	43818611	.	-1	-1	chr17	43818610	43818611	rs366858	rs115926048	FCTX	LRRC37A
chr17	43818610	43818611	Parkinson_s_disease	rs393152	rs115926048	0.850364	yes	yes	15.699	chr17	43818586	43818611	.	-1	-1	chr17	43818610	43818611	rs366858	rs115926048	CRBL	MAPT
chr17	43818610	43818611	Parkinson_s_disease	rs393152	rs115926048	0.850364	yes	yes	15.699	chr17	43818586	43818611	.	-1	-1	chr17	43818610	43818611	rs453997	rs115926048	FCTX	LRRC37A
chr17	43818610	43818611	Parkinson_s_disease	rs393152	rs115926048	0.850364	yes	yes	15.699	chr17	43818586	43818611	.	-1	-1	chr17	43818610	43818611	rs453997	rs115926048	CRBL	MAPT
chr17	43818610	43818611	Parkinson_s_disease	rs393152	rs115926048	0.850364	yes	yes	15.699	chr17	43818586	43818611	.	-1	-1	chr17	43818610	43818611	rs424243	rs115926048	CRBL	MAPT
chr17	43818610	43818611	Parkinson_s_disease	rs393152	rs115926048	0.850364	yes	yes	15.699	chr17	43818586	43818611	.	-1	-1	chr17	43818610	43818611	rs424243	rs115926048	FCTX	LRRC37A
chr17	43818610	43818611	Parkinson_s_disease	rs393152	rs115926048	0.850364	yes	yes	15.699	chr17	43818586	43818611	.	-1	-1	chr17	43818610	43818611	rs422112	rs115926048	FCTX	LRRC37A
chr17	43818610	43818611	Parkinson_s_disease	rs393152	rs115926048	0.850364	yes	yes	15.699	chr17	43818586	43818611	.	-1	-1	chr17	43818610	43818611	rs422112	rs115926048	CRBL	MAPT
chr17	43818610	43818611	Parkinson_s_disease	rs393152	rs115926048	0.850364	yes	yes	15.699	chr17	43818586	43818611	.	-1	-1	chr17	43818610	43818611	rs413844	rs115926048	CRBL	MAPT
chr17	43818610	43818611	Parkinson_s_disease	rs393152	rs115926048	0.850364	yes	yes	15.699	chr17	43818586	43818611	.	-1	-1	chr17	43818610	43818611	rs413844	rs115926048	FCTX	LRRC37A
chr17	43818610	43818611	Parkinson_s_disease	rs393152	rs115926048	0.850364	yes	yes	15.699	chr17	43818586	43818611	.	-1	-1	chr17	43818610	43818611	rs647483	rs115926048	FCTX	LRRC37A
chr17	43818610	43818611	Parkinson_s_disease	rs393152	rs115926048	0.850364	yes	yes	15.699	chr17	43818586	43818611	.	-1	-1	chr17	43818610	43818611	rs647483	rs115926048	CRBL	MAPT
chr17	43818610	43818611	Parkinson_s_disease	rs393152	rs115926048	0.850364	yes	yes	15.699	chr17	43818586	43818611	.	-1	-1	chr17	43818610	43818611	rs241036	rs115926048	FCTX	LRRC37A
chr17	43818610	43818611	Parkinson_s_disease	rs393152	rs115926048	0.850364	yes	yes	15.699	chr17	43818586	43818611	.	-1	-1	chr17	43818610	43818611	rs241036	rs115926048	CRBL	MAPT
chr17	43818610	43818611	Parkinson_s_disease	rs393152	rs115926048	0.850364	yes	yes	15.699	chr17	43818586	43818611	.	-1	-1	chr17	43818610	43818611	rs241035	rs115926048	FCTX	LRRC37A
chr17	43818610	43818611	Parkinson_s_disease	rs393152	rs115926048	0.850364	yes	yes	15.699	chr17	43818586	43818611	.	-1	-1	chr17	43818610	43818611	rs241035	rs115926048	CRBL	MAPT
chr17	43818610	43818611	Parkinson_s_disease	rs393152	rs115926048	0.850364	yes	yes	15.699	chr17	43818586	43818611	.	-1	-1	chr17	43818610	43818611	rs241033	rs115926048	CRBL	MAPT
chr17	43818610	43818611	Parkinson_s_disease	rs393152	rs115926048	0.850364	yes	yes	15.699	chr17	43818586	43818611	.	-1	-1	chr17	43818610	43818611	rs241033	rs115926048	FCTX	LRRC37A
chr17	43818610	43818611	Parkinson_s_disease	rs393152	rs115926048	0.850364	yes	yes	15.699	chr17	43818586	43818611	.	-1	-1	chr17	43818610	43818611	rs241031	rs115926048	CRBL	MAPT
chr17	43818610	43818611	Parkinson_s_disease	rs393152	rs115926048	0.850364	yes	yes	15.699	chr17	43818586	43818611	.	-1	-1	chr17	43818610	43818611	rs241031	rs115926048	FCTX	LRRC37A
chr17	43818610	43818611	Parkinson_s_disease	rs393152	rs115926048	0.850364	yes	yes	15.699	chr17	43818586	43818611	.	-1	-1	chr17	43818610	43818611	rs241030	rs115926048	CRBL	MAPT
chr17	43818610	43818611	Parkinson_s_disease	rs393152	rs115926048	0.850364	yes	yes	15.699	chr17	43818586	43818611	.	-1	-1	chr17	43818610	43818611	rs241030	rs115926048	FCTX	LRRC37A
chr17	43818610	43818611	Parkinson_s_disease	rs393152	rs115926048	0.850364	yes	yes	15.699	chr17	43818586	43818611	.	-1	-1	chr17	43818610	43818611	rs241027	rs115926048	CRBL	MAPT
chr17	43818610	43818611	Parkinson_s_disease	rs393152	rs115926048	0.850364	yes	yes	15.699	chr17	43818586	43818611	.	-1	-1	chr17	43818610	43818611	rs241027	rs115926048	FCTX	LRRC37A
chr17	43818610	43818611	Parkinson_s_disease	rs393152	rs115926048	0.850364	yes	yes	15.699	chr17	43818586	43818611	.	-1	-1	chr17	43818610	43818611	rs241026	rs115926048	FCTX	LRRC37A
chr17	43818610	43818611	Parkinson_s_disease	rs393152	rs115926048	0.850364	yes	yes	15.699	chr17	43818586	43818611	.	-1	-1	chr17	43818610	43818611	rs241026	rs115926048	CRBL	MAPT
chr17	43818610	43818611	Parkinson_s_disease	rs393152	rs115926048	0.850364	yes	yes	15.699	chr17	43818586	43818611	.	-1	-1	chr17	43818610	43818611	rs241023	rs115926048	FCTX	LRRC37A
chr17	43818610	43818611	Parkinson_s_disease	rs393152	rs115926048	0.850364	yes	yes	15.699	chr17	43818586	43818611	.	-1	-1	chr17	43818610	43818611	rs241023	rs115926048	CRBL	MAPT
chr17	43818610	43818611	Parkinson_s_disease	rs393152	rs115926048	0.850364	yes	yes	15.699	chr17	43818586	43818611	.	-1	-1	chr17	43818610	43818611	rs241022	rs115926048	CRBL	MAPT
chr17	43818610	43818611	Parkinson_s_disease	rs393152	rs115926048	0.850364	yes	yes	15.699	chr17	43818586	43818611	.	-1	-1	chr17	43818610	43818611	rs241022	rs115926048	FCTX	LRRC37A
chr17	43818610	43818611	Parkinson_s_disease	rs393152	rs115926048	0.850364	yes	yes	15.699	chr17	43818586	43818611	.	-1	-1	chr17	43818610	43818611	rs241021	rs115926048	FCTX	LRRC37A
chr17	43818610	43818611	Parkinson_s_disease	rs393152	rs115926048	0.850364	yes	yes	15.699	chr17	43818586	43818611	.	-1	-1	chr17	43818610	43818611	rs241021	rs115926048	CRBL	MAPT
chr17	43818610	43818611	Parkinson_s_disease	rs393152	rs115926048	0.850364	yes	yes	15.699	chr17	43818586	43818611	.	-1	-1	chr17	43818610	43818611	rs241020	rs115926048	CRBL	MAPT
chr17	43818610	43818611	Parkinson_s_disease	rs393152	rs115926048	0.850364	yes	yes	15.699	chr17	43818586	43818611	.	-1	-1	chr17	43818610	43818611	rs241020	rs115926048	FCTX	LRRC37A
chr17	43818610	43818611	Parkinson_s_disease	rs393152	rs115926048	0.850364	yes	yes	15.699	chr17	43818586	43818611	.	-1	-1	chr17	43818610	43818611	rs17760577	rs115926048	CRBL	MAPT
chr17	43818610	43818611	Parkinson_s_disease	rs393152	rs115926048	0.850364	yes	yes	15.699	chr17	43818586	43818611	.	-1	-1	chr17	43818610	43818611	rs17760577	rs115926048	FCTX	LRRC37A
chr17	43818610	43818611	Parkinson_s_disease	rs393152	rs115926048	0.850364	yes	yes	15.699	chr17	43818586	43818611	.	-1	-1	chr17	43818610	43818611	rs17760631	rs115926048	FCTX	LRRC37A
chr17	43818610	43818611	Parkinson_s_disease	rs393152	rs115926048	0.850364	yes	yes	15.699	chr17	43818586	43818611	.	-1	-1	chr17	43818610	43818611	rs17760631	rs115926048	CRBL	MAPT
chr17	43818610	43818611	Parkinson_s_disease	rs393152	rs115926048	0.850364	yes	yes	15.699	chr17	43818586	43818611	.	-1	-1	chr17	43818610	43818611	rs17687462	rs115926048	CRBL	MAPT
chr17	43818610	43818611	Parkinson_s_disease	rs393152	rs115926048	0.850364	yes	yes	15.699	chr17	43818586	43818611	.	-1	-1	chr17	43818610	43818611	rs17687462	rs115926048	FCTX	LRRC37A
chr17	43818610	43818611	Parkinson_s_disease	rs393152	rs115926048	0.850364	yes	yes	15.699	chr17	43818586	43818611	.	-1	-1	chr17	43818610	43818611	rs17760733	rs115926048	CRBL	MAPT
chr17	43818610	43818611	Parkinson_s_disease	rs393152	rs115926048	0.850364	yes	yes	15.699	chr17	43818586	43818611	.	-1	-1	chr17	43818610	43818611	rs17760733	rs115926048	FCTX	LRRC37A
chr17	43818610	43818611	Parkinson_s_disease	rs393152	rs115926048	0.850364	yes	yes	15.699	chr17	43818586	43818611	.	-1	-1	chr17	43818610	43818611	rs17687504	rs115926048	CRBL	MAPT
chr17	43818610	43818611	Parkinson_s_disease	rs393152	rs115926048	0.850364	yes	yes	15.699	chr17	43818586	43818611	.	-1	-1	chr17	43818610	43818611	rs17687504	rs115926048	FCTX	LRRC37A
chr17	43818610	43818611	Parkinson_s_disease	rs393152	rs115926048	0.850364	yes	yes	15.699	chr17	43818586	43818611	.	-1	-1	chr17	43818610	43818611	rs17687534	rs115926048	FCTX	LRRC37A
chr17	43818610	43818611	Parkinson_s_disease	rs393152	rs115926048	0.850364	yes	yes	15.699	chr17	43818586	43818611	.	-1	-1	chr17	43818610	43818611	rs17687534	rs115926048	CRBL	MAPT
chr17	43818610	43818611	Parkinson_s_disease	rs393152	rs115926048	0.850364	yes	yes	15.699	chr17	43818586	43818611	.	-1	-1	chr17	43818610	43818611	rs17687571	rs115926048	FCTX	LRRC37A
chr17	43818610	43818611	Parkinson_s_disease	rs393152	rs115926048	0.850364	yes	yes	15.699	chr17	43818586	43818611	.	-1	-1	chr17	43818610	43818611	rs17687571	rs115926048	CRBL	MAPT
chr17	43818610	43818611	Parkinson_s_disease	rs393152	rs115926048	0.850364	yes	yes	15.699	chr17	43818586	43818611	.	-1	-1	chr17	43818610	43818611	rs17687625	rs115926048	CRBL	MAPT
chr17	43818610	43818611	Parkinson_s_disease	rs393152	rs115926048	0.850364	yes	yes	15.699	chr17	43818586	43818611	.	-1	-1	chr17	43818610	43818611	rs17687625	rs115926048	FCTX	LRRC37A
chr17	43818610	43818611	Parkinson_s_disease	rs393152	rs115926048	0.850364	yes	yes	15.699	chr17	43818586	43818611	.	-1	-1	chr17	43818610	43818611	rs17687667	rs115926048	CRBL	MAPT
chr17	43818610	43818611	Parkinson_s_disease	rs393152	rs115926048	0.850364	yes	yes	15.699	chr17	43818586	43818611	.	-1	-1	chr17	43818610	43818611	rs17687667	rs115926048	FCTX	LRRC37A
chr17	43818610	43818611	Parkinson_s_disease	rs393152	rs115926048	0.850364	yes	yes	15.699	chr17	43818586	43818611	.	-1	-1	chr17	43818610	43818611	rs17687740	rs115926048	FCTX	LRRC37A
chr17	43818610	43818611	Parkinson_s_disease	rs393152	rs115926048	0.850364	yes	yes	15.699	chr17	43818586	43818611	.	-1	-1	chr17	43818610	43818611	rs17687740	rs115926048	CRBL	MAPT
chr17	43818610	43818611	Parkinson_s_disease	rs393152	rs115926048	0.850364	yes	yes	15.699	chr17	43818586	43818611	.	-1	-1	chr17	43818610	43818611	rs757502	rs115926048	FCTX	LRRC37A
chr17	43818610	43818611	Parkinson_s_disease	rs393152	rs115926048	0.850364	yes	yes	15.699	chr17	43818586	43818611	.	-1	-1	chr17	43818610	43818611	rs757502	rs115926048	CRBL	MAPT
chr17	43818610	43818611	Parkinson_s_disease	rs393152	rs115926048	0.850364	yes	yes	15.699	chr17	43818586	43818611	.	-1	-1	chr17	43818610	43818611	rs757501	rs115926048	CRBL	MAPT
chr17	43818610	43818611	Parkinson_s_disease	rs393152	rs115926048	0.850364	yes	yes	15.699	chr17	43818586	43818611	.	-1	-1	chr17	43818610	43818611	rs757501	rs115926048	FCTX	LRRC37A
chr17	43818610	43818611	Parkinson_s_disease	rs393152	rs115926048	0.850364	yes	yes	15.699	chr17	43818586	43818611	.	-1	-1	chr17	43818610	43818611	rs757500	rs115926048	FCTX	LRRC37A
chr17	43818610	43818611	Parkinson_s_disease	rs393152	rs115926048	0.850364	yes	yes	15.699	chr17	43818586	43818611	.	-1	-1	chr17	43818610	43818611	rs757500	rs115926048	CRBL	MAPT
chr17	43818610	43818611	Parkinson_s_disease	rs393152	rs115926048	0.850364	yes	yes	15.699	chr17	43818586	43818611	.	-1	-1	chr17	43818610	43818611	rs17761046	rs115926048	FCTX	LRRC37A
chr17	43818610	43818611	Parkinson_s_disease	rs393152	rs115926048	0.850364	yes	yes	15.699	chr17	43818586	43818611	.	-1	-1	chr17	43818610	43818611	rs17761046	rs115926048	CRBL	MAPT
chr17	43818610	43818611	Parkinson_s_disease	rs393152	rs115926048	0.850364	yes	yes	15.699	chr17	43818586	43818611	.	-1	-1	chr17	43818610	43818611	rs17687838	rs115926048	CRBL	MAPT
chr17	43818610	43818611	Parkinson_s_disease	rs393152	rs115926048	0.850364	yes	yes	15.699	chr17	43818586	43818611	.	-1	-1	chr17	43818610	43818611	rs17687838	rs115926048	FCTX	LRRC37A
chr17	43818610	43818611	Parkinson_s_disease	rs393152	rs115926048	0.850364	yes	yes	15.699	chr17	43818586	43818611	.	-1	-1	chr17	43818610	43818611	rs17687849	rs115926048	CRBL	MAPT
chr17	43818610	43818611	Parkinson_s_disease	rs393152	rs115926048	0.850364	yes	yes	15.699	chr17	43818586	43818611	.	-1	-1	chr17	43818610	43818611	rs17687849	rs115926048	FCTX	LRRC37A
chr17	43818610	43818611	Parkinson_s_disease	rs393152	rs115926048	0.850364	yes	yes	15.699	chr17	43818586	43818611	.	-1	-1	chr17	43818610	43818611	rs35331519	rs115926048	TCTX	PLEKHM1,PLEKHM1P
chr17	43818610	43818611	Parkinson_s_disease	rs393152	rs115926048	0.850364	yes	yes	15.699	chr17	43818586	43818611	.	-1	-1	chr17	43818610	43818611	rs35331519	rs115926048	aveALL	PLEKHM1,PLEKHM1P
chr17	43818610	43818611	Parkinson_s_disease	rs393152	rs115926048	0.850364	yes	yes	15.699	chr17	43818586	43818611	.	-1	-1	chr17	43818610	43818611	rs17761100	rs115926048	CRBL	MAPT
chr17	43818610	43818611	Parkinson_s_disease	rs393152	rs115926048	0.850364	yes	yes	15.699	chr17	43818586	43818611	.	-1	-1	chr17	43818610	43818611	rs17761100	rs115926048	FCTX	LRRC37A
chr17	43818610	43818611	Parkinson_s_disease	rs393152	rs115926048	0.850364	yes	yes	15.699	chr17	43818586	43818611	.	-1	-1	chr17	43818610	43818611	rs17761124	rs115926048	FCTX	LRRC37A
chr17	43818610	43818611	Parkinson_s_disease	rs393152	rs115926048	0.850364	yes	yes	15.699	chr17	43818586	43818611	.	-1	-1	chr17	43818610	43818611	rs17761124	rs115926048	CRBL	MAPT
chr17	43818610	43818611	Parkinson_s_disease	rs393152	rs115926048	0.850364	yes	yes	15.699	chr17	43818586	43818611	.	-1	-1	chr17	43818610	43818611	rs16941038	rs115926048	FCTX	LRRC37A
chr17	43818610	43818611	Parkinson_s_disease	rs393152	rs115926048	0.850364	yes	yes	15.699	chr17	43818586	43818611	.	-1	-1	chr17	43818610	43818611	rs16941038	rs115926048	CRBL	MAPT
chr17	43818610	43818611	Parkinson_s_disease	rs393152	rs115926048	0.850364	yes	yes	15.699	chr17	43818586	43818611	.	-1	-1	chr17	43818610	43818611	rs2049515	rs115926048	CRBL	MAPT
chr17	43818610	43818611	Parkinson_s_disease	rs393152	rs115926048	0.850364	yes	yes	15.699	chr17	43818586	43818611	.	-1	-1	chr17	43818610	43818611	rs2049515	rs115926048	FCTX	LRRC37A
chr17	43818610	43818611	Parkinson_s_disease	rs393152	rs115926048	0.850364	yes	yes	15.699	chr17	43818586	43818611	.	-1	-1	chr17	43818610	43818611	rs2158474	rs115926048	CRBL	MAPT
chr17	43818610	43818611	Parkinson_s_disease	rs393152	rs115926048	0.850364	yes	yes	15.699	chr17	43818586	43818611	.	-1	-1	chr17	43818610	43818611	rs2158474	rs115926048	FCTX	LRRC37A
chr17	43818610	43818611	Parkinson_s_disease	rs393152	rs115926048	0.850364	yes	yes	15.699	chr17	43818586	43818611	.	-1	-1	chr17	43818610	43818611	rs17761207	rs115926048	FCTX	LRRC37A
chr17	43818610	43818611	Parkinson_s_disease	rs393152	rs115926048	0.850364	yes	yes	15.699	chr17	43818586	43818611	.	-1	-1	chr17	43818610	43818611	rs17761207	rs115926048	CRBL	MAPT
chr17	43818610	43818611	Parkinson_s_disease	rs393152	rs115926048	0.850364	yes	yes	15.699	chr17	43818586	43818611	.	-1	-1	chr17	43818610	43818611	rs17688002	rs115926048	FCTX	LRRC37A
chr17	43818610	43818611	Parkinson_s_disease	rs393152	rs115926048	0.850364	yes	yes	15.699	chr17	43818586	43818611	.	-1	-1	chr17	43818610	43818611	rs17688002	rs115926048	CRBL	MAPT
chr17	43818610	43818611	Parkinson_s_disease	rs393152	rs115926048	0.850364	yes	yes	15.699	chr17	43818586	43818611	.	-1	-1	chr17	43818610	43818611	rs2040846	rs115926048	FCTX	LRRC37A
chr17	43818610	43818611	Parkinson_s_disease	rs393152	rs115926048	0.850364	yes	yes	15.699	chr17	43818586	43818611	.	-1	-1	chr17	43818610	43818611	rs2040846	rs115926048	CRBL	MAPT
chr17	43818610	43818611	Parkinson_s_disease	rs393152	rs115926048	0.850364	yes	yes	15.699	chr17	43818586	43818611	.	-1	-1	chr17	43818610	43818611	rs4486953	rs115926048	CRBL	MAPT
chr17	43818610	43818611	Parkinson_s_disease	rs393152	rs115926048	0.850364	yes	yes	15.699	chr17	43818586	43818611	.	-1	-1	chr17	43818610	43818611	rs4486953	rs115926048	FCTX	LRRC37A
chr17	43818610	43818611	Parkinson_s_disease	rs393152	rs115926048	0.850364	yes	yes	15.699	chr17	43818586	43818611	.	-1	-1	chr17	43818610	43818611	rs17688032	rs115926048	FCTX	LRRC37A
chr17	43818610	43818611	Parkinson_s_disease	rs393152	rs115926048	0.850364	yes	yes	15.699	chr17	43818586	43818611	.	-1	-1	chr17	43818610	43818611	rs17688032	rs115926048	CRBL	MAPT
chr17	43818610	43818611	Parkinson_s_disease	rs393152	rs115926048	0.850364	yes	yes	15.699	chr17	43818586	43818611	.	-1	-1	chr17	43818610	43818611	rs17688056	rs115926048	CRBL	MAPT
chr17	43818610	43818611	Parkinson_s_disease	rs393152	rs115926048	0.850364	yes	yes	15.699	chr17	43818586	43818611	.	-1	-1	chr17	43818610	43818611	rs17688056	rs115926048	FCTX	LRRC37A
chr17	43818610	43818611	Parkinson_s_disease	rs393152	rs115926048	0.850364	yes	yes	15.699	chr17	43818586	43818611	.	-1	-1	chr17	43818610	43818611	rs17688068	rs115926048	FCTX	LRRC37A
chr17	43818610	43818611	Parkinson_s_disease	rs393152	rs115926048	0.850364	yes	yes	15.699	chr17	43818586	43818611	.	-1	-1	chr17	43818610	43818611	rs17688068	rs115926048	CRBL	MAPT
chr17	43818610	43818611	Parkinson_s_disease	rs393152	rs115926048	0.850364	yes	yes	15.699	chr17	43818586	43818611	.	-1	-1	chr17	43818610	43818611	rs17688090	rs115926048	FCTX	LRRC37A
chr17	43818610	43818611	Parkinson_s_disease	rs393152	rs115926048	0.850364	yes	yes	15.699	chr17	43818586	43818611	.	-1	-1	chr17	43818610	43818611	rs17688090	rs115926048	CRBL	MAPT
chr17	43818610	43818611	Parkinson_s_disease	rs393152	rs115926048	0.850364	yes	yes	15.699	chr17	43818586	43818611	.	-1	-1	chr17	43818610	43818611	rs17761387	rs115926048	CRBL	MAPT
chr17	43818610	43818611	Parkinson_s_disease	rs393152	rs115926048	0.850364	yes	yes	15.699	chr17	43818586	43818611	.	-1	-1	chr17	43818610	43818611	rs17761387	rs115926048	FCTX	LRRC37A
chr17	43818610	43818611	Parkinson_s_disease	rs393152	rs115926048	0.850364	yes	yes	15.699	chr17	43818586	43818611	.	-1	-1	chr17	43818610	43818611	rs6503443	rs115926048	FCTX	LRRC37A
chr17	43818610	43818611	Parkinson_s_disease	rs393152	rs115926048	0.850364	yes	yes	15.699	chr17	43818586	43818611	.	-1	-1	chr17	43818610	43818611	rs6503443	rs115926048	CRBL	MAPT
chr17	43818610	43818611	Parkinson_s_disease	rs393152	rs115926048	0.850364	yes	yes	15.699	chr17	43818586	43818611	.	-1	-1	chr17	43818610	43818611	rs17688205	rs115926048	FCTX	LRRC37A
chr17	43818610	43818611	Parkinson_s_disease	rs393152	rs115926048	0.850364	yes	yes	15.699	chr17	43818586	43818611	.	-1	-1	chr17	43818610	43818611	rs17688205	rs115926048	CRBL	MAPT
chr17	43818610	43818611	Parkinson_s_disease	rs393152	rs115926048	0.850364	yes	yes	15.699	chr17	43818586	43818611	.	-1	-1	chr17	43818610	43818611	rs2040845	rs115926048	FCTX	LRRC37A
chr17	43818610	43818611	Parkinson_s_disease	rs393152	rs115926048	0.850364	yes	yes	15.699	chr17	43818586	43818611	.	-1	-1	chr17	43818610	43818611	rs2040845	rs115926048	CRBL	MAPT
chr17	43818610	43818611	Parkinson_s_disease	rs393152	rs115926048	0.850364	yes	yes	15.699	chr17	43818586	43818611	.	-1	-1	chr17	43818610	43818611	rs7215239	rs115926048	FCTX	LRRC37A
chr17	43818610	43818611	Parkinson_s_disease	rs393152	rs115926048	0.850364	yes	yes	15.699	chr17	43818586	43818611	.	-1	-1	chr17	43818610	43818611	rs7215239	rs115926048	CRBL	MAPT
chr17	43818610	43818611	Parkinson_s_disease	rs393152	rs115926048	0.850364	yes	yes	15.699	chr17	43818586	43818611	.	-1	-1	chr17	43818610	43818611	rs17688296	rs115926048	FCTX	LRRC37A
chr17	43818610	43818611	Parkinson_s_disease	rs393152	rs115926048	0.850364	yes	yes	15.699	chr17	43818586	43818611	.	-1	-1	chr17	43818610	43818611	rs17688296	rs115926048	CRBL	MAPT
chr17	43818610	43818611	Parkinson_s_disease	rs393152	rs115926048	0.850364	yes	yes	15.699	chr17	43818586	43818611	.	-1	-1	chr17	43818610	43818611	rs7207373	rs115926048	FCTX	LRRC37A
chr17	43818610	43818611	Parkinson_s_disease	rs393152	rs115926048	0.850364	yes	yes	15.699	chr17	43818586	43818611	.	-1	-1	chr17	43818610	43818611	rs7207373	rs115926048	CRBL	MAPT
chr17	43818610	43818611	Parkinson_s_disease	rs393152	rs115926048	0.850364	yes	yes	15.699	chr17	43818586	43818611	.	-1	-1	chr17	43818610	43818611	rs17688391	rs115926048	FCTX	LRRC37A
chr17	43818610	43818611	Parkinson_s_disease	rs393152	rs115926048	0.850364	yes	yes	15.699	chr17	43818586	43818611	.	-1	-1	chr17	43818610	43818611	rs17688391	rs115926048	CRBL	MAPT
chr17	43818610	43818611	Parkinson_s_disease	rs393152	rs115926048	0.850364	yes	yes	15.699	chr17	43818586	43818611	.	-1	-1	chr17	43818610	43818611	rs17688410	rs115926048	FCTX	LRRC37A
chr17	43818610	43818611	Parkinson_s_disease	rs393152	rs115926048	0.850364	yes	yes	15.699	chr17	43818586	43818611	.	-1	-1	chr17	43818610	43818611	rs17688410	rs115926048	CRBL	MAPT
chr17	43818610	43818611	Parkinson_s_disease	rs393152	rs115926048	0.850364	yes	yes	15.699	chr17	43818586	43818611	.	-1	-1	chr17	43818610	43818611	rs17688434	rs115926048	FCTX	LRRC37A
chr17	43818610	43818611	Parkinson_s_disease	rs393152	rs115926048	0.850364	yes	yes	15.699	chr17	43818586	43818611	.	-1	-1	chr17	43818610	43818611	rs17688434	rs115926048	CRBL	MAPT
chr17	43818610	43818611	Parkinson_s_disease	rs393152	rs115926048	0.850364	yes	yes	15.699	chr17	43818586	43818611	.	-1	-1	chr17	43818610	43818611	rs17688452	rs115926048	FCTX	LRRC37A
chr17	43818610	43818611	Parkinson_s_disease	rs393152	rs115926048	0.850364	yes	yes	15.699	chr17	43818586	43818611	.	-1	-1	chr17	43818610	43818611	rs17688452	rs115926048	CRBL	MAPT
chr17	43818610	43818611	Parkinson_s_disease	rs393152	rs115926048	0.850364	yes	yes	15.699	chr17	43818586	43818611	.	-1	-1	chr17	43818610	43818611	rs10491144	rs115926048	FCTX	LRRC37A
chr17	43818610	43818611	Parkinson_s_disease	rs393152	rs115926048	0.850364	yes	yes	15.699	chr17	43818586	43818611	.	-1	-1	chr17	43818610	43818611	rs10491144	rs115926048	CRBL	MAPT
chr17	43818610	43818611	Parkinson_s_disease	rs393152	rs115926048	0.850364	yes	yes	15.699	chr17	43818586	43818611	.	-1	-1	chr17	43818610	43818611	rs10491143	rs115926048	FCTX	LRRC37A
chr17	43818610	43818611	Parkinson_s_disease	rs393152	rs115926048	0.850364	yes	yes	15.699	chr17	43818586	43818611	.	-1	-1	chr17	43818610	43818611	rs10491143	rs115926048	CRBL	MAPT
chr17	43818610	43818611	Parkinson_s_disease	rs393152	rs115926048	0.850364	yes	yes	15.699	chr17	43818586	43818611	.	-1	-1	chr17	43818610	43818611	rs17688534	rs115926048	CRBL	MAPT
chr17	43818610	43818611	Parkinson_s_disease	rs393152	rs115926048	0.850364	yes	yes	15.699	chr17	43818586	43818611	.	-1	-1	chr17	43818610	43818611	rs17688534	rs115926048	FCTX	LRRC37A
chr17	43818610	43818611	Parkinson_s_disease	rs393152	rs115926048	0.850364	yes	yes	15.699	chr17	43818586	43818611	.	-1	-1	chr17	43818610	43818611	rs17761838	rs115926048	CRBL	MAPT
chr17	43818610	43818611	Parkinson_s_disease	rs393152	rs115926048	0.850364	yes	yes	15.699	chr17	43818586	43818611	.	-1	-1	chr17	43818610	43818611	rs17761838	rs115926048	FCTX	LRRC37A
chr17	43818610	43818611	Parkinson_s_disease	rs393152	rs115926048	0.850364	yes	yes	15.699	chr17	43818586	43818611	.	-1	-1	chr17	43818610	43818611	rs12150141	rs115926048	CRBL	MAPT
chr17	43818610	43818611	Parkinson_s_disease	rs393152	rs115926048	0.850364	yes	yes	15.699	chr17	43818586	43818611	.	-1	-1	chr17	43818610	43818611	rs12150141	rs115926048	FCTX	LRRC37A
chr17	43818610	43818611	Parkinson_s_disease	rs393152	rs115926048	0.850364	yes	yes	15.699	chr17	43818586	43818611	.	-1	-1	chr17	43818610	43818611	rs12150610	rs115926048	CRBL	MAPT
chr17	43818610	43818611	Parkinson_s_disease	rs393152	rs115926048	0.850364	yes	yes	15.699	chr17	43818586	43818611	.	-1	-1	chr17	43818610	43818611	rs12150610	rs115926048	FCTX	LRRC37A
chr17	43818610	43818611	Parkinson_s_disease	rs393152	rs115926048	0.850364	yes	yes	15.699	chr17	43818586	43818611	.	-1	-1	chr17	43818610	43818611	rs12150547	rs115926048	CRBL	MAPT
chr17	43818610	43818611	Parkinson_s_disease	rs393152	rs115926048	0.850364	yes	yes	15.699	chr17	43818586	43818611	.	-1	-1	chr17	43818610	43818611	rs12150547	rs115926048	FCTX	LRRC37A
chr17	43818610	43818611	Parkinson_s_disease	rs393152	rs115926048	0.850364	yes	yes	15.699	chr17	43818586	43818611	.	-1	-1	chr17	43818610	43818611	rs17688682	rs115926048	CRBL	MAPT
chr17	43818610	43818611	Parkinson_s_disease	rs393152	rs115926048	0.850364	yes	yes	15.699	chr17	43818586	43818611	.	-1	-1	chr17	43818610	43818611	rs17688682	rs115926048	FCTX	LRRC37A
chr17	43818610	43818611	Parkinson_s_disease	rs393152	rs115926048	0.850364	yes	yes	15.699	chr17	43818586	43818611	.	-1	-1	chr17	43818610	43818611	rs12150454	rs115926048	CRBL	MAPT
chr17	43818610	43818611	Parkinson_s_disease	rs393152	rs115926048	0.850364	yes	yes	15.699	chr17	43818586	43818611	.	-1	-1	chr17	43818610	43818611	rs12150454	rs115926048	FCTX	LRRC37A
chr17	43818610	43818611	Parkinson_s_disease	rs393152	rs115926048	0.850364	yes	yes	15.699	chr17	43818586	43818611	.	-1	-1	chr17	43818610	43818611	rs12150464	rs115926048	FCTX	LRRC37A
chr17	43818610	43818611	Parkinson_s_disease	rs393152	rs115926048	0.850364	yes	yes	15.699	chr17	43818586	43818611	.	-1	-1	chr17	43818610	43818611	rs12150464	rs115926048	CRBL	MAPT
chr17	43818610	43818611	Parkinson_s_disease	rs393152	rs115926048	0.850364	yes	yes	15.699	chr17	43818586	43818611	.	-1	-1	chr17	43818610	43818611	rs17761985	rs115926048	CRBL	MAPT
chr17	43818610	43818611	Parkinson_s_disease	rs393152	rs115926048	0.850364	yes	yes	15.699	chr17	43818586	43818611	.	-1	-1	chr17	43818610	43818611	rs17761985	rs115926048	FCTX	LRRC37A
[truncated: 9,321 more rows]
